# Supplementary material for: A Major Locus Controls a Genital Shape Difference Involved in Reproductive Isolation Between Drosophila yakuba and Drosophila santomea
Source: G3 (Bethesda). 2015 Oct 27;5(12):2893–901. doi: 10.1534/g3.115.023481 (PMC4683660; doi:10.1534/g3.115.023481)
Supplement: Supporting Information [file supp_g3.115.023481_FileS1.csv]

Image	Id	Type	x1	y1	x2	y2	x3	y3	x4	y4	x5	y5
11xi14_224_01.tif	0	San	717	495	755	508	855	481	948	520	988	514
11xi14_224_02.tif	1	San	646	453	678	448	782	410	878	448	892	442
11xi14_224_03.tif	2	San	758	411	769	427	899	387	992	476	1023	475
11xi14_224_04.tif	3	San	1008	714	976	719	833	767	704	703	672	717
11xi14_224_05.tif	4	San	625	565	634	587	759	497	874	556	878	544
11xi14_224_06.tif	5	San	914	867	898	867	798	908	684	830	674	839
11xi14_224_07.tif	6	San	666	381	678	412	789	394	871	426	895	412
11xi14_224_08.tif	7	San	719	437	732	436	835	387	941	434	968	431
11xi14_224_09.tif	8	San	602	429	657	401	741	366	832	420	878	410
11xi14_224_10.tif	9	San	945	862	917	849	821	906	721	866	684	867
11xi14_224_11.tif	10	San	662	469	685	467	797	394	871	430	907	443
11xi14_224_12.tif	11	San	633	482	663	473	746	433	825	467	866	487
11xi14_224_13.tif	12	San	676	493	710	522	827	453	924	477	945	477
11xi14_224_14.tif	13	San	721	451	746	458	861	396	944	426	960	417
11xi14_224_15.tif	14	San	924	812	907	809	756	866	682	820	630	773
11xi14_224_16.tif	15	San	875	780	862	776	776	811	667	754	640	755
11xi14_224_17.tif	16	San	646	360	683	379	777	340	860	361	875	339
11xi14_224_18.tif	17	San	885	819	873	818	776	858	653	787	631	779
11xi14_224_19.tif	18	San	606	456	668	459	744	434	864	482	874	469
11xi14_224_20.tif	19	San	707	462	744	460	817	432	916	460	925	453
11xi14_F1[yak_y1x224]_01.tif	20	yF1	737	409	745	444	831	447	907	460	956	429
11xi14_F1[yak_y1x224]_02.tif	21	yF1	606	436	635	476	701	468	785	465	782	426
11xi14_F1[yak_y1x224]_03.tif	22	yF1	863	872	846	832	768	827	697	816	645	852
11xi14_F1[yak_y1x224]_04.tif	23	yF1	846	860	824	852	744	838	676	826	639	872
11xi14_F1[yak_y1x224]_05.tif	24	yF1	744	366	752	393	839	390	919	412	955	387
11xi14_F1[yak_y1x224]_06.tif	25	yF1	621	386	660	416	734	405	813	415	856	376
11xi14_F1[yak_y1x224]_07.tif	26	yF1	667	440	699	475	812	473	942	495	1001	462
11xi14_F1[yak_y1x224]_08.tif	27	yF1	651	415	671	445	801	417	941	408	968	377
11xi14_F1[yak_y1x224]_09.tif	28	yF1	877	905	873	891	795	896	716	893	695	908
11xi14_F1[yak_y1x224]_10.tif	29	yF1	880	895	860	884	782	897	699	897	670	930
11xi14_F1[yak_y1x224]_11.tif	30	yF1	640	319	660	348	727	353	803	349	823	312
11xi14_F1[yak_y1x224]_12.tif	31	yF1	884	870	875	843	785	859	704	849	655	895
11xi14_F1[yak_y1x224]_13.tif	32	yF1	680	395	710	426	785	420	877	436	894	402
11xi14_F1[yak_y1x224]_14.tif	33	yF1	848	809	832	775	751	777	673	786	648	817
11xi14_F1[yak_y1x224]_15.tif	34	yF1	616	466	656	496	744	466	831	468	867	426
11xi14_F1[yak_y1x224]_16.tif	35	yF1	677	477	699	522	796	506	897	531	913	463
11xi14_F1[yak_y1x224]_17.tif	36	yF1	668	465	674	480	770	484	880	508	927	477
11xi14_F1[yak_y1x224]_18.tif	37	yF1	1024	897	1002	861	890	882	785	859	750	907
11xi14_F1[yak_y1x224]_19.tif	38	yF1	848	1029	820	991	736	992	639	964	606	1014
11xi14_F1[yak_y1x224]_20.tif	39	yF1	917	950	907	928	825	941	739	950	722	968
11xi14_yak1_01.tif	40	Yak	688	352	721	412	802	413	878	400	928	343
11xi14_yak1_02.tif	41	Yak	696	416	716	464	803	493	882	482	911	428
11xi14_yak1_03.tif	42	Yak	736	484	773	522	859	525	937	501	962	426
11xi14_yak1_04.tif	43	Yak	689	334	730	381	813	381	896	379	922	329
11xi14_yak1_05.tif	44	Yak	825	470	842	519	940	552	1013	541	1071	472
11xi14_yak1_06.tif	45	Yak	672	294	699	354	771	367	836	357	887	296
11xi14_yak1_07.tif	46	Yak	965	898	930	854	842	846	755	865	723	926
11xi14_yak1_08.tif	47	Yak	671	314	723	397	786	412	849	398	907	334
11xi14_yak1_09.tif	48	Yak	748	347	767	393	840	392	893	374	942	314
11xi14_yak1_10.tif	49	Yak	680	338	713	391	797	410	877	402	927	328
11xi14_yak1_11.tif	50	Yak	648	353	709	418	779	430	839	402	861	320
11xi14_yak1_12.tif	51	Yak	702	260	737	313	816	327	885	323	949	250
11xi14_yak1_13.tif	52	Yak	925	932	895	882	806	876	730	886	693	938
11xi14_yak1_14.tif	53	Yak	1004	1076	967	1006	882	1004	815	1007	765	1059
11xi14_yak1_15.tif	54	Yak	998	968	952	907	879	893	828	901	768	973
11xi14_yak1_16.tif	55	Yak	876	857	851	791	774	767	709	770	662	834
11xi14_yak1_17.tif	56	Yak	616	316	658	379	736	389	808	372	844	302
11xi14_yak1_18.tif	57	Yak	672	175	698	243	791	265	856	253	900	189
11xi14_yak1_19.tif	58	Yak	596	309	658	359	722	349	786	343	839	297
11xi14_yak1_20.tif	59	Yak	911	919	881	835	812	824	738	835	692	906
11xii14_224_21.tif	0	San	983	792	970	788	880	853	778	822	752	844
11xii14_224_22.tif	1	San	918	758	892	768	794	834	679	786	658	786
11xii14_224_23.tif	2	San	941	787	923	767	809	842	698	766	680	782
11xii14_224_24.tif	3	San	883	805	878	805	785	860	694	834	666	849
11xii14_224_26.tif	4	San	630	452	666	458	778	382	881	413	903	397
11xii14_224_27.tif	5	San	718	491	733	507	847	484	940	532	959	520
11xii14_224_28.tif	6	San	951	763	932	755	854	832	740	777	712	781
11xii14_224_29.tif	7	San	939	761	921	739	828	799	716	768	702	771
11xii14_224_30.tif	8	San	668	464	681	481	799	447	860	486	900	499
11xii14_224_31.tif	9	San	925	694	916	691	794	735	708	691	689	681
11xii14_224_32.tif	10	San	952	793	938	771	838	813	707	774	669	764
11xii14_224_33.tif	11	San	739	429	770	439	849	426	928	468	951	453
11xii14_224_34.tif	12	San	882	811	878	783	763	821	692	778	664	803
11xii14_224_35.tif	13	San	798	691	827	716	936	662	1039	697	1050	692
11xii14_224_36.tif	14	San	520	430	541	432	607	357	697	363	723	343
11xii14_224_37.tif	15	San	753	587	764	585	855	538	951	575	993	589
11xii14_224_38.tif	16	San	647	504	651	510	741	457	867	504	929	513
11xii14_224_39.tif	17	San	875	851	865	838	751	894	625	850	612	861
11xii14_224_41.tif	18	San	964	746	950	754	846	840	724	805	700	813
11xii14_224_42.tif	19	San	914	771	906	769	809	822	706	765	691	763
11xii14_224_43.tif	20	San	619	393	623	413	742	368	829	424	859	396
11xii14_224_44.tif	21	San	673	432	685	429	821	444	887	534	904	538
11xii14_224_45.tif	22	San	873	905	863	903	773	948	682	904	670	906
11xii14_224_46.tif	23	San	839	817	830	805	727	853	619	801	596	825
11xii14_224_47.tif	24	San	999	759	991	757	876	822	809	784	799	789
11xii14_224_48.tif	25	San	837	838	799	827	712	801	668	705	637	687
11xii14_224_49.tif	26	San	719	356	756	400	857	338	970	401	988	402
11xii14_224_50.tif	27	San	709	497	722	502	836	454	936	500	973	512
11xii14_F1[yak_y1x224]_21.tif	28	yF1	728	423	750	461	845	486	940	515	975	482
11xii14_F1[yak_y1x224]_22.tif	29	yF1	556	535	580	550	648	497	705	457	711	432
11xii14_F1[yak_y1x224]_24.tif	30	yF1	1073	589	1045	585	1018	677	984	744	1019	779
11xii14_F1[yak_y1x224]_25.tif	31	yF1	707	487	718	514	805	494	885	501	924	471
11xii14_F1[yak_y1x224]_26.tif	32	yF1	475	811	517	791	504	726	513	655	482	620
11xii14_F1[yak_y1x224]_27.tif	33	yF1	686	420	681	462	772	439	844	421	866	390
11xii14_F1[yak_y1x224]_28.tif	34	yF1	938	871	924	835	836	874	762	889	751	932
11xii14_F1[yak_y1x224]_29.tif	35	yF1	969	792	942	772	851	789	755	811	731	852
11xii14_F1[yak_y1x224]_30.tif	36	yF1	958	880	943	821	852	830	757	803	717	838
11xii14_F1[yak_y1x224]_31.tif	37	yF1	892	462	878	473	931	521	1003	599	1045	591
11xii14_F1[yak_y1x224]_32.tif	38	yF1	686	468	716	498	803	479	902	472	927	457
11xii14_F1[yak_y1x224]_33.tif	39	yF1	936	827	930	810	868	801	793	787	783	823
11xii14_F1[yak_y1x224]_34.tif	40	yF1	1080	553	1050	556	1052	638	1034	710	1084	717
11xii14_F1[yak_y1x224]_36.tif	41	yF1	790	379	801	409	887	429	956	451	998	415
11xii14_F1[yak_y1x224]_37.tif	42	yF1	601	743	636	725	618	634	601	536	565	524
11xii14_F1[yak_y1x224]_38.tif	43	yF1	713	414	726	432	834	417	928	425	943	396
11xii14_F1[yak_y1x224]_39.tif	44	yF1	529	663	562	649	576	561	626	487	606	454
11xii14_F1[yak_y1x224]_40.tif	45	yF1	1005	494	984	504	1016	584	1038	685	1077	681
11xii14_F1[yak_y1x224]_41.tif	46	yF1	727	813	736	790	672	736	613	667	577	681
11xii14_F1[yak_y1x224]_42.tif	47	yF1	851	816	843	793	761	796	659	781	647	810
11xii14_F1[yak_y1x224]_43.tif	48	yF1	564	686	591	676	607	607	639	525	616	483
11xii14_F1[yak_y1x224]_44.tif	49	yF1	664	893	678	854	645	785	610	703	582	710
11xii14_F1[yak_y1x224]_45.tif	50	yF1	890	924	865	912	774	905	696	879	651	911
11xii14_F1[yak_y1x224]_46.tif	51	yF1	1066	570	1031	579	1026	653	1007	724	1040	759
11xii14_F1[yak_y1x224]_47.tif	52	yF1	596	854	627	809	609	730	616	641	579	613
11xii14_F1[yak_y1x224]_48.tif	53	yF1	807	446	793	484	847	550	905	615	927	610
11xii14_F1[yak_y1x224]_49.tif	54	yF1	531	683	553	671	541	614	559	517	529	503
11xii14_F1[yak_y1x224]_50.tif	55	yF1	576	695	595	700	600	619	660	535	632	511
11xii14_yak1_21.tif	56	Yak	721	370	741	408	818	408	902	424	929	407
11xii14_yak1_22.tif	57	Yak	647	350	662	374	749	371	819	380	868	342
11xii14_yak1_23.tif	58	Yak	603	347	635	385	732	389	818	365	837	323
11xii14_yak1_24.tif	59	Yak	860	871	847	840	760	827	676	829	668	892
11xii14_yak1_25.tif	60	Yak	856	946	819	911	749	903	675	905	620	949
11xii14_yak1_26.tif	61	Yak	647	345	682	399	741	385	816	396	860	321
11xii14_yak1_27.tif	62	Yak	676	370	715	434	787	454	866	449	887	412
11xii14_yak1_28.tif	63	Yak	927	926	893	877	802	862	736	862	675	896
11xii14_yak1_29.tif	64	Yak	574	327	601	372	681	379	766	367	795	332
11xii14_yak1_30.tif	65	Yak	658	371	704	415	774	404	841	386	879	322
11xii14_yak1_31.tif	66	Yak	642	376	690	433	754	446	824	448	901	392
11xii14_yak1_32.tif	67	Yak	627	435	651	484	735	496	817	491	873	447
11xii14_yak1_33.tif	68	Yak	744	306	768	343	867	362	946	337	975	313
11xii14_yak1_34.tif	69	Yak	613	386	612	445	688	456	751	460	786	410
11xii14_yak1_35.tif	70	Yak	605	341	641	392	725	403	779	399	815	340
11xii14_yak1_36.tif	71	Yak	545	326	593	385	672	387	731	368	771	308
11xii14_yak1_37.tif	72	Yak	582	376	634	408	711	419	786	414	808	354
11xii14_yak1_38.tif	73	Yak	648	455	689	508	777	497	845	483	853	413
11xii14_yak1_40.tif	74	Yak	623	329	628	350	702	337	787	336	796	299
11xii14_yak1_41.tif	75	Yak	575	313	640	388	699	387	750	374	786	307
11xii14_yak1_42.tif	76	Yak	947	894	890	873	808	880	737	896	705	963
11xii14_yak1_44.tif	77	Yak	970	827	951	790	860	800	787	821	760	874
11xii14_yak1_46.tif	78	Yak	819	881	825	821	751	837	658	821	636	871
11xii14_yak1_47.tif	79	Yak	729	314	752	373	810	375	882	384	923	319
11xii14_yak1_49.tif	80	Yak	663	350	683	377	781	396	862	389	887	347
11xii14_yak1_50.tif	81	Yak	915	1015	874	951	801	943	739	952	702	1019
SBCny-102343-0253.tif	0	BC	651	431	665	450	721	398	788	370	780	333
SBCny-102451-0254.tif	1	BC	488	574	535	558	552	515	571	437	556	422
SBCny-102626-0255.tif	2	BC	784	314	784	346	849	362	899	412	914	400
SBCny-102658-0256.tif	3	BC	604	586	637	577	641	514	657	435	633	417
SBCny-102744-0257.tif	4	BC	639	273	644	292	692	320	745	365	753	373
SBCny-102817-0258.tif	5	BC	738	366	739	379	813	374	854	432	882	416
SBCny-102851-0259.tif	6	BC	537	373	548	374	608	340	683	335	702	326
SBCny-102925-0260.tif	7	BC	597	498	621	487	628	426	656	374	635	332
SBCny-103004-0261.tif	8	BC	535	393	543	404	611	367	685	385	705	367
SBCny-103030-0262.tif	9	BC	682	315	689	332	744	340	803	354	818	341
SBCny-103109-0263.tif	10	BC	790	365	790	380	857	414	908	458	922	461
SBCny-103136-0264.tif	11	BC	591	367	606	377	671	342	737	326	755	326
SBCny-103221-0265.tif	12	BC	771	646	767	594	730	554	763	463	748	430
SBCny-103248-0266.tif	13	BC	636	357	641	377	717	371	768	399	795	389
SBCny-103326-0267.tif	14	BC	583	397	586	425	659	429	724	455	762	419
SBCny-103434-0269.tif	16	BC	557	440	586	418	618	352	689	316	686	298
SBCny-103513-0270.tif	17	BC	765	311	773	341	839	341	901	376	929	352
SBCny-103554-0271.tif	18	BC	651	505	675	520	738	483	800	463	813	435
SBCny-103655-0273.tif	20	BC	575	494	589	485	590	430	649	374	644	354
SBCny-103723-0274.tif	21	BC	532	288	569	306	629	279	706	285	736	250
SBCny-103755-0275.tif	22	BC	671	299	668	319	722	362	772	427	801	420
SBCny-103814-0276.tif	23	BC	633	334	642	349	697	346	747	344	771	314
SBCny-103846-0277.tif	24	BC	634	338	634	354	683	396	727	467	738	469
SBCny-103908-0278.tif	25	BC	573	529	621	527	640	492	700	458	695	417
SBCny-103951-0279.tif	26	BC	823	322	838	338	886	355	938	390	968	371
SBCny-104021-0280.tif	27	BC	819	306	815	324	859	371	872	427	889	433
SBCny-104057-0281.tif	28	BC	755	414	782	425	838	409	893	401	895	391
SBCny-104129-0282.tif	29	BC	544	432	562	437	609	391	666	371	675	354
SBCny-104201-0283.tif	30	BC	784	415	785	436	883	445	923	505	949	508
SBCny-104229-0284.tif	31	BC	715	330	730	359	809	328	873	351	878	342
SBCny-104258-0285.tif	32	BC	812	553	805	536	728	526	680	476	642	486
SBCny-104317-0286.tif	33	BC	704	370	712	376	772	367	824	382	848	372
SBCny-104355-0287.tif	34	BC	667	435	667	454	730	468	774	497	797	492
SBCny-104420-0288.tif	35	BC	569	334	586	340	648	284	715	251	712	227
SBCny-104456-0289.tif	36	BC	752	360	750	384	806	420	839	484	862	489
SBCny-104518-0290.tif	37	BC	655	333	663	336	737	325	806	356	833	345
SBCny-104617-0291.tif	38	BC	581	524	606	515	592	464	610	406	593	390
SBCny-104654-0292.tif	39	BC	770	522	767	548	835	573	875	629	905	635
SBCny-104730-0293.tif	40	BC	646	403	660	410	713	361	764	330	764	290
SBCny-104750-0294.tif	41	BC	664	441	675	476	732	453	786	468	814	432
SBCny-104828-0295.tif	42	BC	460	531	489	547	514	505	569	469	557	440
SBCny-104846-0296.tif	43	BC	753	584	772	575	754	519	746	458	726	454
SBCny-105005-0297.tif	44	BC	635	392	634	400	675	414	722	443	735	436
SBCny-105042-0298.tif	45	BC	655	271	670	284	715	292	771	301	792	283
SBCny-105121-0299.tif	46	BC	721	432	692	441	683	491	664	543	671	593
SBCny-105419-0100.tif	48	BC	727	676	711	653	653	641	591	590	572	599
SBCny-105454-0101.tif	49	BC	833	392	822	416	869	448	924	488	959	483
SBCny-105559-0102.tif	50	BC	463	250	475	243	506	197	564	154	571	146
SBCny-105617-0103.tif	51	BC	703	638	697	636	649	636	613	648	607	653
SBCny-105652-0104.tif	52	BC	531	328	536	357	582	356	622	360	660	340
SBCny-105720-0105.tif	53	BC	586	657	596	640	577	584	558	522	552	522
SBCny-105815-0106.tif	54	BC	643	356	650	352	669	308	703	243	683	208
SBCny-105834-0107.tif	55	BC	1009	429	983	435	943	487	900	530	907	584
SBCny-105910-0108.tif	56	BC	750	367	741	376	787	415	820	487	853	494
SBCny-105938-0109.tif	57	BC	686	385	698	386	739	341	813	330	824	293
SBCny-110009-0110.tif	58	BC	692	324	705	332	749	330	810	323	825	305
SBCny-110028-0111.tif	59	BC	553	308	578	322	614	263	667	234	672	202
SBCny-110058-0112.tif	60	BC	800	557	785	544	728	584	658	612	651	621
SBCny-110123-0113.tif	61	BC	746	637	706	603	664	639	612	643	603	698
SBCny-110155-0114.tif	62	BC	731	620	723	597	630	613	566	571	545	589
SBCny-110222-0115.tif	63	BC	893	421	877	418	829	479	764	491	753	516
SBCny-110339-0116.tif	64	BC	797	475	794	504	867	526	918	589	953	573
SBCny-110414-0117.tif	65	BC	652	672	665	639	629	602	599	548	556	548
SBCny-110505-0118.tif	66	BC	937	360	926	388	925	456	914	517	932	528
SBCny-110526-0119.tif	67	BC	822	407	796	432	826	477	860	539	892	537
SBCny-110619-0120.tif	68	BC	955	552	949	570	930	621	879	659	876	679
SBCny-110638-0121.tif	69	BC	770	572	772	549	718	501	703	432	659	403
SBCny-110708-0122.tif	70	BC	838	533	801	520	728	533	648	479	607	478
SBCny-110743-0123.tif	71	BC	870	751	863	744	809	697	754	636	721	644
SBCny-110837-0124.tif	72	BC	685	556	684	547	639	496	590	438	577	437
SBCny-110901-0125.tif	73	BC	910	442	903	458	931	518	965	570	990	587
SBCny-110942-0126.tif	74	BC	752	168	750	190	818	199	864	243	885	224
SBCny-111012-0127.tif	75	BC	594	300	601	314	635	320	676	329	685	308
SBCny-111048-0128.tif	76	BC	869	532	849	539	848	604	803	676	822	694
SBCny-111203-0129.tif	77	BC	921	586	909	575	868	622	809	634	802	653
SBCny-111239-0130.tif	78	BC	640	414	653	435	721	424	791	468	805	442
SBCny-111302-0131.tif	79	BC	622	322	650	333	698	305	775	316	775	283
SBCny-111440-0132.tif	80	BC	559	243	584	261	652	241	728	263	755	240
SBCny-111529-0133.tif	81	BC	817	612	832	590	764	549	755	477	737	467
SBCny-111818-0134.tif	82	BC	970	432	931	454	939	514	909	582	927	619
SBCny-111844-0135.tif	83	BC	852	341	860	347	903	380	939	422	956	412
SBCny-111935-0136.tif	84	BC	502	504	517	505	538	450	563	391	542	362
SBCny-112003-0137.tif	85	BC	625	581	632	563	608	518	609	442	591	437
SBCny-112045-0138.tif	86	BC	628	228	645	245	688	214	749	225	763	196
SBCny-112101-0139.tif	87	BC	947	640	906	616	870	649	796	671	805	706
SBCny-112139-0140.tif	88	BC	852	383	836	396	858	462	854	530	866	538
SBCny-112205-0141.tif	89	BC	853	425	836	433	877	495	835	562	864	571
SBCny-112238-0142.tif	90	BC	889	606	881	599	829	632	776	640	759	683
SBCny-112323-0143.tif	91	BC	647	690	662	672	621	625	590	575	547	575
SBCny-112425-0144.tif	92	BC	622	403	643	387	646	323	682	272	677	255
SBCny-112448-0145.tif	93	BC	623	579	634	555	586	515	540	480	522	489
SBCny-112547-0146.tif	94	BC	671	170	685	198	748	190	812	184	837	157
SBCny-112618-0147.tif	95	BC	530	555	540	525	500	479	454	441	424	462
SBCny-112726-0148.tif	96	BC	705	791	705	765	644	745	580	708	548	738
SBCny-112822-0149.tif	97	BC	890	571	865	587	878	639	869	702	898	718
SBCny-112855-0150.tif	98	BC	711	620	751	605	752	545	760	490	727	462
SBCny-112957-151.tif	99	BC	545	315	572	334	616	315	669	304	662	280
SBCny-113047-152.tif	100	BC	664	216	651	236	675	293	704	349	736	365
SBCny-113137-153.tif	101	BC	837	198	836	217	895	237	937	281	957	274
SBCny-113337-154.tif	102	BC	582	416	589	429	672	434	720	477	752	470
SBCny-113417-155.tif	103	BC	577	384	594	400	631	371	689	352	700	319
SBCny-113500-156.tif	104	BC	773	209	781	241	827	268	873	316	913	312
SBCny-113548-157.tif	105	BC	797	422	809	442	879	439	942	464	963	452
SBCny-113637-158.tif	106	BC	661	460	676	475	726	443	793	445	807	396
SBCny-113833-159.tif	107	BC	602	511	632	520	673	503	745	509	753	475
SBCny-113931-160.tif	108	BC	641	360	650	356	707	337	783	350	799	342
SBCny-114019-161.tif	109	BC	530	526	561	522	591	453	640	405	636	382
SBCny-114041-162.tif	110	BC	619	485	632	483	677	461	726	449	745	437
SBCny-114122-163.tif	111	BC	564	190	573	210	638	200	699	234	711	218
SBCny-114216-164.tif	112	BC	738	310	743	320	802	337	856	394	878	388
SBCny-114304-165.tif	113	BC	570	575	623	557	614	500	667	447	637	414
SBCny-114333-166.tif	114	BC	694	362	714	377	773	358	833	377	858	362
SBCny-114430-167.tif	115	BC	702	478	729	480	772	471	843	469	864	451
SBCny-114513-168.tif	116	BC	702	317	722	353	773	356	829	364	848	348
SBCny-114804-169.tif	117	BC	836	346	828	359	869	400	885	490	917	500
SBCny-114905-170.tif	118	BC	563	405	582	414	637	381	707	392	740	390
SBCny-115001-171.tif	119	BC	764	446	774	472	834	484	879	496	913	497
SBCny-115031-172.tif	120	BC	545	382	568	382	606	346	668	321	687	295
SBCny-115124-173.tif	121	BC	620	344	649	354	692	340	743	347	748	325
SBCny-115202-174.tif	122	BC	941	593	917	585	873	625	843	656	833	712
SBCny-115243-175.tif	123	BC	684	353	728	376	781	377	825	386	873	359
SBCny-115309-176.tif	124	BC	632	524	657	550	692	552	746	542	760	499
SBCny-115435-177.tif	125	BC	477	322	498	334	543	284	602	253	594	233
SBCny-115514-178.tif	126	BC	428	497	457	498	464	449	506	392	479	379
SBCny-115610-179.tif	127	BC	625	315	626	333	681	339	738	367	751	355
SBCny-115739-180.tif	128	BC	730	482	726	497	738	547	730	628	734	642
SBCny-115846-181.tif	129	BC	437	456	465	458	487	384	563	358	555	324
SBCny-115932-182.tif	130	BC	639	400	606	442	632	491	642	555	667	557
SBCny-120021-183.tif	131	BC	911	543	900	547	857	591	811	635	827	665
SBCny-120145-184.tif	132	BC	660	403	651	412	672	452	693	498	711	509
SBCny-120239-185.tif	133	BC	537	443	557	468	611	474	661	478	694	449
SBCny-120315-186.tif	134	BC	718	253	718	283	780	292	831	327	841	325
SBCny-120407-187.tif	135	BC	648	402	655	420	689	455	747	483	771	474
SBCny-120605-188.tif	136	BC	822	268	816	293	863	309	911	341	928	322
SBCny-120649-189.tif	137	BC	454	447	479	463	516	420	565	405	554	368
SBCny-120719-190.tif	138	BC	664	391	661	397	698	443	744	505	777	502
SBCny-120803-191.tif	139	BC	594	423	622	436	666	389	739	370	748	342
SBCny-120832-192.tif	140	BC	638	466	659	469	714	427	797	444	812	430
SBCny-120913-193.tif	141	BC	522	351	544	359	605	345	675	347	712	334
SBCny-121544-194.tif	142	BC	753	339	778	350	833	347	887	343	898	320
SBCny-121631-195.tif	143	BC	755	382	749	393	769	463	792	523	812	539
SBCny-121701-196.tif	144	BC	612	418	606	444	668	453	720	479	758	459
SBCny-121833-198.tif	146	BC	669	414	683	415	728	377	779	360	798	350
SBCny-121923-199.tif	147	BC	473	465	485	457	486	394	548	344	548	315
SBCny-121954-200.tif	148	BC	502	453	522	454	569	394	619	369	629	354
SBCny-122037-201.tif	149	BC	654	402	702	431	748	387	812	377	841	339
SBCny-122106-202.tif	150	BC	692	258	697	290	755	315	803	354	832	340
SBCny-171340-203.tif	151	BC	880	270	856	275	852	327	840	379	888	415
SBCny-171417-204.tif	152	BC	594	308	606	311	653	291	689	258	685	226
SBCny-171505-205.tif	153	BC	537	387	551	411	612	398	669	430	698	402
SBCny-171532-206.tif	154	BC	615	224	639	242	692	208	765	220	774	201
SBCny-171610-207.tif	155	BC	775	209	772	228	833	248	874	273	939	274
SBCny-171647-208.tif	156	BC	703	446	714	468	771	455	832	454	847	414
SBCny-171734-209.tif	157	BC	568	737	574	712	549	671	522	633	468	627
SBCny-171815-210.tif	158	BC	627	311	638	350	713	357	774	412	800	407
SBCny-171855-211.tif	159	BC	662	288	680	298	732	281	784	265	796	236
SBCny-171922-212.tif	160	BC	734	326	740	334	787	351	834	369	851	371
SBCny-171957-213.tif	161	BC	700	445	700	465	750	476	812	511	829	487
SBCny-172033-214.tif	162	BC	598	654	615	650	606	604	608	547	581	532
SBCny-172123-215.tif	163	BC	558	232	588	246	639	180	695	160	698	143
SBCny-172144-216.tif	164	BC	812	173	803	200	892	222	914	315	944	299
SBCny-172303-217.tif	165	BC	648	316	662	329	699	311	739	334	744	311
SBCny-172328-218.tif	166	BC	554	418	585	437	635	401	697	402	700	360
SBCny-172406-219.tif	167	BC	564	588	592	609	657	546	736	555	739	518
SBCny-172429-220.tif	168	BC	653	456	670	475	750	459	815	449	813	423
SBCny-172500-221.tif	169	BC	707	436	725	457	786	448	854	437	853	394
SBCny-172528-222.tif	170	BC	655	186	682	192	718	178	770	195	790	174
SBCny-172559-223.tif	171	BC	609	294	617	319	676	318	736	332	758	296
SBCny-172619-224.tif	172	BC	660	516	664	549	771	543	827	592	856	580
SBCny-172653-225.tif	173	BC	609	454	619	452	640	403	682	345	670	310
SBCny-172725-226.tif	174	BC	812	410	810	424	872	472	911	552	940	561
SBCny-172801-227.tif	175	BC	709	411	746	430	803	402	859	400	876	359
SBCny-173352-228.tif	176	BC	790	220	792	231	852	245	926	275	944	260
SBCny-173547-229.tif	177	BC	473	515	497	518	540	484	622	473	620	440
SBCny-173613-230.tif	178	BC	725	483	737	483	767	420	824	384	821	364
SBCny-173646-231.tif	179	BC	878	458	878	468	914	497	971	545	992	530
SBCny-173715-232.tif	180	BC	782	337	780	356	836	359	886	368	900	344
SBCny-173752-233.tif	181	BC	691	372	721	401	803	388	864	399	894	372
SBCny-173812-234.tif	182	BC	693	427	720	429	723	367	767	292	734	259
SBCny-173850-235.tif	183	BC	685	539	707	566	771	556	836	590	867	574
SBCny-173955-236.tif	184	BC	507	391	524	400	567	379	642	363	644	346
SBCny-174025-237.tif	185	BC	730	465	762	453	763	393	765	338	751	323
SBCny-174044-238.tif	186	BC	669	456	698	461	764	441	824	440	864	430
SBCny-174124-239.tif	187	BC	764	455	752	483	818	529	833	619	867	602
SBCny-174144-240.tif	188	BC	925	322	908	327	874	373	852	418	866	439
SBCny-174230-241.tif	189	BC	672	400	696	428	758	411	828	432	848	380
SBCny-174252-242.tif	190	BC	642	330	675	369	732	383	788	428	827	405
SBCny-174325-243.tif	191	BC	574	537	597	555	650	534	696	494	690	455
SBCny-174345-244.tif	192	BC	575	297	594	317	665	277	741	285	750	251
SBCny-174531-245.tif	193	BC	719	513	750	504	767	441	812	386	802	365
SBCny-174553-246.tif	194	BC	576	453	601	467	640	446	716	441	727	426
SBCny-174625-247.tif	195	BC	751	385	768	398	841	382	920	386	931	367
SBCny-174644-248.tif	196	BC	829	353	826	368	876	412	894	490	907	493
SBCny-174721-249.tif	197	BC	590	812	618	798	619	747	642	678	593	648
SBCny-174744-250.tif	198	BC	623	340	622	384	705	408	742	471	772	465
SBCny-174851-252.tif	199	BC	693	333	689	366	751	394	807	434	834	413
SBCy-131447-0300.tif	200	BC	609	331	627	342	690	337	775	337	809	315
SBCy-131606-0301.tif	201	BC	824	804	812	790	728	794	662	784	630	808
SBCy-131750-0302.tif	202	BC	746	461	755	435	729	385	710	315	685	307
SBCy-132423-0303.tif	203	BC	1081	532	1045	550	1027	602	1016	655	1024	676
SBCy-132526-0304.tif	204	BC	616	572	609	560	547	546	479	502	470	505
SBCy-133056-0306.tif	206	BC	956	627	947	628	876	626	827	600	802	609
SBCy-133126-0307.tif	207	BC	722	570	722	552	685	529	643	487	618	482
SBCy-133206-0308.tif	208	BC	589	282	619	301	652	248	701	220	699	184
SBCy-133235-0309.tif	209	BC	432	351	464	349	510	306	587	262	587	243
SBCy-133305-0310.tif	210	BC	863	148	870	164	920	177	976	205	1004	187
SBCy-133326-0311.tif	211	BC	693	402	688	432	730	475	778	507	804	503
SBCy-133415-0312.tif	212	BC	944	604	932	600	890	623	824	633	825	653
SBCy-133435-0313.tif	213	BC	745	271	743	304	785	327	812	375	853	375
SBCy-133522-0314.tif	214	BC	906	601	884	589	838	611	782	624	764	647
SBCy-133547-0315.tif	215	BC	712	330	680	383	724	423	747	482	776	477
SBCy-133618-0316.tif	216	BC	578	641	576	615	533	581	506	526	484	518
SBCy-133635-0317.tif	217	BC	551	403	585	421	631	392	699	380	711	332
SBCy-133831-0318.tif	218	BC	627	338	653	347	702	277	771	270	785	244
SBCy-133856-0319.tif	219	BC	730	327	732	348	777	378	833	411	851	413
SBCy-133926-0320.tif	220	BC	564	455	588	476	646	454	706	435	715	426
SBCy-133945-0321.tif	221	BC	693	581	691	554	643	531	591	486	568	488
SBCy-134016-0322.tif	222	BC	865	693	859	660	796	647	748	604	727	607
SBCy-134038-0323.tif	223	BC	848	713	823	714	793	708	728	694	717	693
SBCy-134122-0324.tif	224	BC	767	420	775	441	842	438	880	477	895	471
SBCy-134146-0325.tif	225	BC	651	318	677	343	702	346	730	369	767	357
SBCy-134219-0326.tif	226	BC	504	604	528	601	539	559	584	514	567	486
SBCy-134241-0327.tif	227	BC	670	719	666	697	593	687	550	640	517	642
SBCy-134311-0328.tif	228	BC	868	514	826	538	847	599	819	653	839	698
SBCy-134336-0329.tif	229	BC	733	412	739	424	769	451	807	510	844	526
SBCy-134749-0330.tif	230	BC	485	549	466	528	409	525	351	497	329	511
SBCy-134806-0331.tif	231	BC	658	689	651	649	613	599	573	564	525	570
SBCy-134839-0332.tif	232	BC	628	496	647	473	672	429	709	389	732	354
SBCy-134856-0333.tif	233	BC	691	790	693	777	650	756	606	676	566	670
SBCy-135130-0334.tif	234	BC	500	585	528	599	598	574	648	588	671	578
SBCy-135151-0335.tif	235	BC	855	805	832	776	770	789	707	777	677	810
SBCy-135223-0336.tif	236	BC	777	454	768	417	724	390	681	337	648	338
SBCy-135242-0337.tif	237	BC	782	643	769	591	705	580	656	555	612	578
SBCy-135317-0338.tif	238	BC	759	780	767	766	720	728	683	668	659	656
SBCy-135342-0339.tif	239	BC	949	465	913	468	924	530	913	592	946	626
SBCy-135416-0340.tif	240	BC	807	493	799	467	743	470	697	457	669	484
SBCy-135445-0341.tif	241	BC	888	472	871	496	873	556	847	622	829	685
SBCy-135522-0342.tif	242	BC	938	443	886	444	869	500	836	543	870	591
SBCy-135547-0343.tif	243	BC	787	509	778	494	702	498	635	479	610	494
SBCy-135620-0344.tif	244	BC	863	365	844	364	841	434	816	493	830	507
SBCy-135650-0345.tif	245	BC	879	584	847	611	863	654	880	715	935	748
SBCy-135733-0346.tif	246	BC	723	216	739	247	776	278	821	326	855	302
SBCy-135754-0347.tif	247	BC	730	263	741	277	803	288	870	318	902	311
SBCy-135826-0348.tif	248	BC	912	424	892	393	814	395	754	365	725	378
SBCy-135854-0349.tif	249	BC	608	729	618	701	579	684	554	657	538	666
SBCy-135930-0350.tif	250	BC	603	280	598	290	654	322	692	366	749	367
SBCy-135956-0351.tif	251	BC	880	499	862	506	810	559	748	587	726	610
SBCy-140028-0352.tif	252	BC	843	462	818	432	769	452	718	464	705	494
SBCy-140054-0353.tif	253	BC	1010	459	980	456	958	499	914	531	926	557
SBCy-140128-0354.tif	254	BC	903	416	878	419	863	482	795	525	813	563
SBCy-140150-0355.tif	255	BC	598	596	625	576	596	536	572	466	544	467
SBCy-140225-0356.tif	256	BC	777	693	767	679	712	655	655	583	636	586
SBCy-140246-0357.tif	257	BC	1036	457	1018	473	1030	522	1009	580	1043	617
SBCy-140316-0358.tif	258	BC	889	542	877	540	816	569	748	565	737	566
SBCy-140337-0359.tif	259	BC	676	619	684	601	635	549	653	448	618	436
SBCy-140405-0360.tif	260	BC	854	462	839	453	790	497	728	532	727	557
SBCy-140428-0361.tif	261	BC	874	666	858	644	807	658	770	659	760	675
SBCy-140459-0362.tif	262	BC	921	389	902	408	933	455	950	516	988	543
SBCy-140518-0363.tif	263	BC	933	457	904	451	881	513	852	571	867	607
SBCy-140548-0364.tif	264	BC	869	434	852	446	859	524	835	581	843	590
SBCy-140609-0365.tif	265	BC	873	704	853	667	782	661	740	630	732	636
SBCy-140642-0366.tif	266	BC	959	247	931	270	939	337	912	401	918	434
SBCy-140702-0367.tif	267	BC	841	530	830	519	771	513	711	493	679	511
SBCy-140733-0368.tif	268	BC	807	329	811	357	879	374	946	394	983	381
SBCy-140755-0369.tif	269	BC	794	611	768	616	737	663	713	723	713	739
SBCy-140851-0371.tif	271	BC	939	430	927	445	935	500	945	565	977	584
SBCy-141607-0372.tif	272	BC	714	167	718	204	768	223	819	255	864	222
SBCy-141628-0373.tif	273	BC	1059	373	1059	392	1097	421	1134	473	1149	473
SBCy-141705-0374.tif	274	BC	577	214	605	243	653	196	719	196	719	166
SBCy-141813-0376.tif	276	BC	796	811	770	801	708	835	652	842	631	897
SBCy-141846-0377.tif	277	BC	959	507	926	497	883	546	841	571	835	624
SBCy-141917-0378.tif	278	BC	923	518	887	481	835	483	785	449	744	462
SBCy-141942-0379.tif	279	BC	610	538	621	520	589	477	561	420	513	415
SBCy-142016-0380.tif	280	BC	912	300	903	316	913	373	895	437	903	455
SBCy-142040-0381.tif	281	BC	825	516	813	545	825	597	809	654	825	698
SBCy-142109-0382.tif	282	BC	852	464	840	439	758	430	696	394	676	394
SBCy-142201-0383.tif	283	BC	745	481	744	470	697	426	657	363	645	350
SBCy-142234-0384.tif	284	BC	656	603	702	577	681	527	674	462	650	432
SBCy-142257-0385.tif	285	BC	750	733	755	689	690	660	656	613	622	616
SBCy-142350-0387.tif	287	BC	807	327	817	363	863	411	865	484	883	515
SBCy-142441-0388.tif	288	BC	836	369	829	414	873	439	913	475	964	470
SBCy-142503-0389.tif	289	BC	746	312	737	320	734	371	703	413	711	443
SBCy-142552-0390.tif	290	BC	813	587	791	568	725	560	670	538	661	542
SBCy-142619-0391.tif	291	BC	774	335	766	362	795	407	780	483	787	497
SBCy-142651-0392.tif	292	BC	925	398	895	376	831	383	778	363	743	388
SBCy-142706-0393.tif	293	BC	721	458	722	428	679	389	649	325	616	320
SBCy-142737-0394.tif	294	BC	786	524	764	486	713	475	660	452	620	466
SBCy-142758-0395.tif	295	BC	839	457	825	486	838	532	827	602	852	622
SBCy-142831-0396.tif	296	BC	585	469	568	448	520	427	470	360	425	364
SBCy-142850-0397.tif	297	BC	628	472	653	470	658	406	680	341	660	321
SBCy-142933-0398.tif	298	BC	714	395	681	408	651	471	634	526	653	573
SBCy-142954-0399.tif	299	BC	863	664	835	629	772	651	712	614	694	657
SBCy-143959-0400.tif	300	BC	733	681	724	696	749	738	760	794	763	823
SBCy-144019-0401.tif	301	BC	840	563	821	552	753	570	679	565	657	598
SBCy-144102-0402.tif	302	BC	680	142	690	175	757	171	806	201	827	181
SBCy-144125-0403.tif	303	BC	599	428	641	424	663	375	704	337	704	321
SBCy-144157-0404.tif	304	BC	843	668	816	660	773	694	730	714	721	734
SBCy-144214-0405.tif	305	BC	730	401	765	413	822	395	866	412	894	408
SBCy-144301-0406.tif	306	BC	1025	426	977	436	968	489	937	535	965	576
SBCy-144328-0407.tif	307	BC	759	423	733	447	760	494	758	542	809	573
SBCy-144401-0408.tif	308	BC	924	453	893	445	848	496	782	523	754	551
SBCy-144421-0409.tif	309	BC	789	467	740	479	706	510	671	529	651	593
SBCy-144506-0410.tif	310	BC	828	359	810	379	842	423	841	494	856	508
SBCy-144525-0411.tif	311	BC	775	523	757	493	707	508	666	492	648	517
SBCy-144558-0412.tif	312	BC	786	472	764	474	745	520	705	555	716	590
SBCy-144633-0413.tif	313	BC	883	489	869	453	813	459	763	441	741	479
SBCy-144712-0414.tif	314	BC	769	252	779	263	844	257	892	286	919	271
SBCy-144734-0415.tif	315	BC	797	452	772	471	766	534	738	568	741	616
SBCy-144808-0416.tif	316	BC	622	365	626	385	670	392	708	420	746	436
SBCy-144828-0417.tif	317	BC	816	696	786	673	757	706	696	703	680	733
SBCy-144907-0418.tif	318	BC	607	426	653	432	689	392	722	343	711	310
SBCy-144924-0419.tif	319	BC	697	621	707	613	710	560	732	501	719	483
SBCy-144955-0420.tif	320	BC	880	246	888	264	944	279	985	328	1000	318
SBCy-145017-0421.tif	321	BC	778	397	753	410	745	454	730	502	746	527
SBCy-145409-0422.tif	322	BC	542	451	566	433	575	394	593	339	577	314
SBCy-145424-0423.tif	323	BC	648	555	648	499	599	445	563	400	532	401
SBCy-145505-0424.tif	324	BC	767	320	778	361	840	382	888	439	907	422
SBCy-145526-0425.tif	325	BC	890	397	881	418	901	467	914	534	948	544
SBCy-145605-0426.tif	326	BC	857	418	841	448	857	487	857	536	902	560
SBCy-145628-0427.tif	327	BC	887	595	871	592	829	647	778	694	788	718
SBCy-145706-0428.tif	328	BC	614	509	605	527	644	561	680	596	694	598
SBCy-145727-0429.tif	329	BC	771	281	775	317	831	323	881	351	899	339
SBCy-145803-0430.tif	330	BC	618	603	634	590	614	525	614	478	613	471
SBCy-145823-0431.tif	331	BC	815	680	790	655	739	670	693	670	679	678
SBCy-145923-0432.tif	332	BC	739	634	711	603	656	612	603	613	581	648
SBCy-145951-0433.tif	333	BC	574	566	610	549	628	503	674	457	663	425
SBCy-150024-0434.tif	334	BC	532	631	563	636	603	608	658	586	668	577
SBCy-150042-0435.tif	335	BC	748	569	745	557	711	537	684	480	668	481
SBCy-150123-0436.tif	336	BC	674	428	686	446	733	442	804	456	817	435
SBCy-150152-0437.tif	337	BC	673	574	651	551	582	579	520	546	511	560
SBCy-150225-0438.tif	338	BC	635	589	637	546	598	532	572	483	549	491
SBCy-150247-0439.tif	339	BC	744	394	757	387	762	339	803	275	792	269
SBCy-150322-0440.tif	340	BC	796	584	774	582	740	642	702	680	712	707
SBCy-150350-0441.tif	341	BC	833	621	821	603	769	598	717	567	693	588
SBCy-150426-0442.tif	342	BC	973	512	965	512	924	556	866	590	863	610
SBCy-150459-0443.tif	343	BC	727	623	700	639	680	691	635	724	627	784
SBCy-150534-0444.tif	344	BC	933	453	904	456	856	503	830	538	831	571
SBCy-150555-0445.tif	345	BC	493	390	503	401	549	366	607	346	609	339
SBCy-150647-0446.tif	346	BC	725	673	724	655	687	682	641	696	601	735
SBCy-150718-0447.tif	347	BC	829	716	811	696	760	682	716	645	685	662
SBCy-150755-0448.tif	348	BC	702	386	720	392	782	387	861	394	877	387
SBCy-150832-0449.tif	349	BC	613	284	638	316	703	276	764	290	771	262
SBCy-150910-0450.tif	350	BC	880	465	868	458	824	489	778	516	758	535
SBCy-150929-0451.tif	351	BC	677	491	704	466	712	426	752	371	730	343
SBCy-151015-0452.tif	352	BC	891	414	868	428	866	479	859	528	879	541
SBCy-151055-0453.tif	353	BC	964	473	942	513	933	561	905	609	915	653
SBCy-151130-0454.tif	354	BC	842	618	832	617	780	650	725	669	714	690
SBCy-151159-0455.tif	355	BC	895	421	872	406	822	435	767	455	751	477
SBCy-151319-0456.tif	356	BC	636	414	656	439	703	440	753	450	782	412
SBCy-151336-0457.tif	357	BC	679	566	651	589	664	638	667	710	687	728
SBCy-151426-0459.tif	359	BC	790	675	768	676	708	699	639	707	629	737
SBCy-151455-0460.tif	360	BC	814	570	803	551	744	535	692	513	673	525
SBCy-151518-0461.tif	361	BC	819	450	803	459	762	501	714	536	699	559
SBCy-151549-0462.tif	362	BC	745	653	749	632	695	599	656	551	614	561
SBCy-151615-0463.tif	363	BC	540	382	572	368	584	313	598	269	595	259
SBCy-151650-0464.tif	364	BC	502	593	510	585	510	543	532	481	525	472
SBCy-151710-0465.tif	365	BC	620	626	621	595	583	560	572	506	544	508
SBCy-151744-0466.tif	366	BC	1003	552	969	538	933	584	891	613	891	642
SBCy-151810-0467.tif	367	BC	786	598	791	630	831	652	882	690	909	677
SBCy-151852-0468.tif	368	BC	728	726	697	717	655	754	606	791	604	816
SBCy-151916-0469.tif	369	BC	630	532	643	529	647	484	685	422	671	404
SBCy-151955-0470.tif	370	BC	741	640	714	619	675	626	631	612	602	633
SBCy-152020-0471.tif	371	BC	494	612	504	600	507	538	527	458	518	440
SBCy-152107-0472.tif	372	BC	558	394	559	383	525	358	492	329	464	320
SBCy-152127-0473.tif	373	BC	424	542	444	518	459	490	479	432	454	392
SBCy-152201-0474.tif	374	BC	792	528	779	516	732	533	657	528	636	557
SBCy-152226-0475.tif	375	BC	676	309	696	323	736	312	804	310	819	278
SBCy-152544-0476.tif	376	BC	816	260	816	286	854	314	899	353	915	348
SBCy-152601-0477.tif	377	BC	890	377	880	371	833	397	778	421	766	449
SBCy-152630-0478.tif	378	BC	815	485	799	521	826	569	855	631	876	632
SBCy-152735-0480.tif	380	BC	957	489	937	502	905	563	869	609	871	632
SBCy-152802-0481.tif	381	BC	519	366	563	359	591	315	634	271	631	228
SBCy-152826-0482.tif	382	BC	746	572	720	532	670	552	603	561	604	592
SBCy-152847-0483.tif	383	BC	836	454	830	469	844	512	838	563	850	577
SBCy-152916-0484.tif	384	BC	717	758	719	734	650	719	596	672	559	690
SBCy-152936-0485.tif	385	BC	725	689	721	670	657	651	621	600	602	579
SBCy-153006-0486.tif	386	BC	751	634	757	617	702	594	652	562	641	576
SBCy-153026-0487.tif	387	BC	658	586	649	571	597	561	557	563	532	579
SBCy-153100-0488.tif	388	BC	802	480	789	486	757	554	708	605	721	621
SBCy-153124-0489.tif	389	BC	664	336	679	368	737	335	799	361	809	342
SBCy-153204-0490.tif	390	BC	809	526	784	518	725	540	650	531	643	542
SBCy-153229-0491.tif	391	BC	783	747	772	735	709	756	636	753	631	771
SBCy-153257-0492.tif	392	BC	746	514	726	508	688	536	638	561	635	569
SBCy-153317-0493.tif	393	BC	885	652	875	632	826	630	763	624	750	631
SBCy-153355-0494.tif	394	BC	906	713	859	710	813	752	759	772	743	801
SBCy-153421-0495.tif	395	BC	958	453	951	449	889	490	825	509	821	520
SBCy-153451-0496.tif	396	BC	816	463	789	471	776	518	766	569	791	593
SBCy-153513-0497.tif	397	BC	595	798	601	790	583	736	558	674	548	676
SBCy-153608-0498.tif	398	BC	726	415	715	418	681	469	661	505	661	546
SBCy-153627-0499.tif	399	BC	827	448	808	458	784	514	740	555	728	593
