# Supplementary material for: A Major Locus Controls a Genital Shape Difference Involved in Reproductive Isolation Between Drosophila yakuba and Drosophila santomea
Source: G3 (Bethesda). 2015 Oct 27;5(12):2893–901. doi: 10.1534/g3.115.023481 (PMC4683660; doi:10.1534/g3.115.023481)
Supplement: Supporting Information [file supp_g3.115.023481_FileS2.csv]

scoresPC1	sex	id
-11.9034794160431	m	indivsbcny100_gaccTCAAGCCTCCTCGCACtca
12.0682273555736	m	indivsbcny101_cgcccTCAAGCCTCCTCGCACtca
-22.5093784524746	m	indivsbcny102_actgagTCAAGCCTCCTCGCACtca
-2.77208868127615	m	indivsbcny103_gtctTCAAGCCTCCTCGCACtca
21.6012941728248	m	indivsbcny104_tatccTCAAGCCTCCTCGCACtca
-6.55782305253209	m	indivsbcny105_gctacgTCAAGCCTCCTCGCACtca
3.37767256482	m	indivsbcny106_cacgTCAAGCCTCCTCGCACtca
12.5555831916776	m	indivsbcny107_caaagTCAAGCCTCCTCGCACtca
-8.40868466789124	m	indivsbcny108_gaccTCAAGCCTCCTCGCACacc
-13.2976106884338	m	indivsbcny109_cgcccTCAAGCCTCCTCGCACacc
3.00797935341772	m	indivsbcny110_actgagTCAAGCCTCCTCGCACacc
-1.84564547716435	m	indivsbcny111_gtctTCAAGCCTCCTCGCACacc
-11.5595319101889	m	indivsbcny112_tatccTCAAGCCTCCTCGCACacc
28.5356154313974	m	indivsbcny113_gctacgTCAAGCCTCCTCGCACacc
-16.4058530824414	m	indivsbcny114_cacgTCAAGCCTCCTCGCACacc
-19.6283873249094	m	indivsbcny115_caaagTCAAGCCTCCTCGCACacc
-3.28942469422544	m	indivsbcny116_gaccTCAAGCCTCCTCGCACcta
17.4634820532462	m	indivsbcny117_cgcccTCAAGCCTCCTCGCACcta
-3.95711452997113	m	indivsbcny118_gtctTCAAGCCTCCTCGCACcta
17.88552508603	m	indivsbcny119_tatccTCAAGCCTCCTCGCACcta
-25.8972887770526	m	indivsbcny120_gctacgTCAAGCCTCCTCGCACcta
-9.61772597816787	m	indivsbcny121_cacgTCAAGCCTCCTCGCACcta
-24.4817579922055	m	indivsbcny122_caaagTCAAGCCTCCTCGCACcta
-5.7656197878049	m	indivsbcny123_gaccTCAAGCCTCCTCGCACcgc
-10.6657541891076	m	indivsbcny124_gacgtTCAAGCCTCCTCGCACtca
3.30067580320236	m	indivsbcny125_cgcaacTCAAGCCTCCTCGCACtca
-5.93249005803822	m	indivsbcny126_ggtcTCAAGCCTCCTCGCACtca
15.2117754780694	m	indivsbcny127_tgtaaTCAAGCCTCCTCGCACtca
-10.2075463430136	m	indivsbcny128_ttcccgTCAAGCCTCCTCGCACtca
-15.6161269670143	m	indivsbcny129_gaatTCAAGCCTCCTCGCACtca
-11.6744471750232	m	indivsbcny130_aggtcTCAAGCCTCCTCGCACtca
-5.25893503501241	m	indivsbcny131_agcacaTCAAGCCTCCTCGCACtca
-8.6918901691508	m	indivsbcny132_gacgtTCAAGCCTCCTCGCACacc
-21.9947338838047	m	indivsbcny133_cgcaacTCAAGCCTCCTCGCACacc
3.46202136054239	m	indivsbcny134_ggtcTCAAGCCTCCTCGCACacc
-9.43908214058613	m	indivsbcny135_tgtaaTCAAGCCTCCTCGCACacc
8.77939815121141	m	indivsbcny136_ttcccgTCAAGCCTCCTCGCACacc
-13.0267447837215	m	indivsbcny137_gaatTCAAGCCTCCTCGCACacc
-5.18209388039914	m	indivsbcny138_aggtcTCAAGCCTCCTCGCACacc
15.4631212678606	m	indivsbcny139_agcacaTCAAGCCTCCTCGCACacc
-11.654858497867	m	indivsbcny140_gacgtTCAAGCCTCCTCGCACcta
-22.4828020089385	m	indivsbcny141_cgcaacTCAAGCCTCCTCGCACcta
1.6125278218102	m	indivsbcny142_ggtcTCAAGCCTCCTCGCACcta
13.6553539664643	m	indivsbcny143_tgtaaTCAAGCCTCCTCGCACcta
-15.1071629376805	m	indivsbcny144_ttcccgTCAAGCCTCCTCGCACcta
10.5801256556792	m	indivsbcny145_gaatTCAAGCCTCCTCGCACcta
13.0116375625394	m	indivsbcny146_aggtcTCAAGCCTCCTCGCACcta
25.6582594999492	m	indivsbcny147_agcacaTCAAGCCTCCTCGCACcta
11.9969528667289	m	indivsbcny148_gacgtTCAAGCCTCCTCGCACcgc
7.75197221022866	m	indivsbcny149_cgcaacTCAAGCCTCCTCGCACcgc
24.3786885522533	m	indivsbcny150_ggtcTCAAGCCTCCTCGCACcgc
14.0291351876549	m	indivsbcny151_cgcccTCAAGCCTCCTCGCACcgc
10.3067704541486	m	indivsbcny152_actgagTCAAGCCTCCTCGCACcgc
-8.69135664281433	m	indivsbcny153_gtctTCAAGCCTCCTCGCACcgc
-17.5373784692455	m	indivsbcny154_tatccTCAAGCCTCCTCGCACcgc
6.85556703182089	m	indivsbcny155_gctacgTCAAGCCTCCTCGCACcgc
6.53754297730973	m	indivsbcny156_cacgTCAAGCCTCCTCGCACcgc
-8.89397936803579	m	indivsbcny157_caaagTCAAGCCTCCTCGCACcgc
5.51198166560859	m	indivsbcny158_gaccTCAAGCCTCCTCGCACctg
1.63531564135853	m	indivsbcny159_cgcccTCAAGCCTCCTCGCACctg
-26.4591033212071	m	indivsbcny160_actgagTCAAGCCTCCTCGCACctg
-5.65709119023544	m	indivsbcny161_gtctTCAAGCCTCCTCGCACctg
-14.3412096961262	m	indivsbcny162_tatccTCAAGCCTCCTCGCACctg
-13.6933793959765	m	indivsbcny163_gctacgTCAAGCCTCCTCGCACctg
-17.7788291183078	m	indivsbcny164_cacgTCAAGCCTCCTCGCACctg
8.61360648887256	m	indivsbcny165_caaagTCAAGCCTCCTCGCACctg
-11.9474984407175	m	indivsbcny166_gaccTCAAGCCTCCTCGCACcag
-5.97263257560769	m	indivsbcny167_cgcccTCAAGCCTCCTCGCACcag
14.6939125585219	m	indivsbcny168_actgagTCAAGCCTCCTCGCACcag
-11.9874668872468	m	indivsbcny169_gtctTCAAGCCTCCTCGCACcag
-24.7699403421102	m	indivsbcny170_tatccTCAAGCCTCCTCGCACcag
3.2978945570938	m	indivsbcny171_gctacgTCAAGCCTCCTCGCACcag
-8.38134269194344	m	indivsbcny172_cacgTCAAGCCTCCTCGCACcag
-0.398275027600536	m	indivsbcny173_caaagTCAAGCCTCCTCGCACcag
21.9695478383816	m	indivsbcny174_caaagTCAAGCCTCCTCGCACtgg
14.7281045784443	m	indivsbcny175_gtgcctTCAAGCCTCCTCGCACtca
38.0546349070242	m	indivsbcny176_gattTCAAGCCTCCTCGCACtca
-2.47400471706887	m	indivsbcny177_ttgtaTCAAGCCTCCTCGCACtca
5.84379045713121	m	indivsbcny178_cgcacaTCAAGCCTCCTCGCACtca
-5.90388131344926	m	indivsbcny179_aacgTCAAGCCTCCTCGCACtca
-19.5502642327602	m	indivsbcny180_gtctaTCAAGCCTCCTCGCACtca
-14.5382394730791	m	indivsbcny181_aaaaatTCAAGCCTCCTCGCACtca
13.9320749611395	m	indivsbcny182_ctgaTCAAGCCTCCTCGCACtca
4.94531040943614	m	indivsbcny183_gtgcctTCAAGCCTCCTCGCACacc
0.366893975915593	m	indivsbcny184_gattTCAAGCCTCCTCGCACacc
20.5650112131674	m	indivsbcny185_ttgtaTCAAGCCTCCTCGCACacc
-9.13776596138339	m	indivsbcny186_cgcacaTCAAGCCTCCTCGCACacc
12.4884872978547	m	indivsbcny187_aacgTCAAGCCTCCTCGCACacc
10.4405073511781	m	indivsbcny188_gtctaTCAAGCCTCCTCGCACacc
13.7498061811201	m	indivsbcny189_aaaaatTCAAGCCTCCTCGCACacc
0.0649715391604213	m	indivsbcny190_ctgaTCAAGCCTCCTCGCACacc
-5.73596732702414	m	indivsbcny191_gtgcctTCAAGCCTCCTCGCACcta
-27.7768252282324	m	indivsbcny192_gattTCAAGCCTCCTCGCACcta
-9.10557023880647	m	indivsbcny193_ttgtaTCAAGCCTCCTCGCACcta
7.67807012729958	m	indivsbcny194_aacgTCAAGCCTCCTCGCACcta
-1.6777345220954	m	indivsbcny195_gtctaTCAAGCCTCCTCGCACcta
10.365053395337	m	indivsbcny196_aaaaatTCAAGCCTCCTCGCACcta
-19.5607224408885	m	indivsbcny198_gtgcctTCAAGCCTCCTCGCACcgc
-25.3265309603434	m	indivsbcny199_gattTCAAGCCTCCTCGCACcgc
-16.5457735656777	m	indivsbcny200_ttgtaTCAAGCCTCCTCGCACcgc
8.78532592529015	m	indivsbcny201_cgcacaTCAAGCCTCCTCGCACcgc
7.01949432658775	m	indivsbcny202_aacgTCAAGCCTCCTCGCACcgc
27.9339616243588	m	indivsbcny203_gtctaTCAAGCCTCCTCGCACcgc
19.7579853131535	m	indivsbcny204_aaaaatTCAAGCCTCCTCGCACcgc
-1.55500084899788	m	indivsbcny205_ctgaTCAAGCCTCCTCGCACcgc
-12.9123078851276	m	indivsbcny206_gtgcctTCAAGCCTCCTCGCACctg
8.013614518307	m	indivsbcny207_gattTCAAGCCTCCTCGCACctg
15.1833399891891	m	indivsbcny208_ttgtaTCAAGCCTCCTCGCACctg
26.8944548209154	m	indivsbcny209_cgcacaTCAAGCCTCCTCGCACctg
-9.66569927970716	m	indivsbcny210_aacgTCAAGCCTCCTCGCACctg
9.18766804278512	m	indivsbcny211_gtctaTCAAGCCTCCTCGCACctg
-9.41254177342981	m	indivsbcny212_aaaaatTCAAGCCTCCTCGCACctg
3.92515341780191	m	indivsbcny213_ctgaTCAAGCCTCCTCGCACctg
7.9412378779237	m	indivsbcny214_gtgcctTCAAGCCTCCTCGCACcag
-9.82634515213355	m	indivsbcny215_gattTCAAGCCTCCTCGCACcag
-20.6066699044306	m	indivsbcny216_ttgtaTCAAGCCTCCTCGCACcag
-8.11642287169188	m	indivsbcny217_cgcacaTCAAGCCTCCTCGCACcag
8.44587775180001	m	indivsbcny218_aacgTCAAGCCTCCTCGCACcag
-9.60444312210849	m	indivsbcny219_gtctaTCAAGCCTCCTCGCACcag
5.67426599932467	m	indivsbcny220_aaaaatTCAAGCCTCCTCGCACcag
20.4545353476569	m	indivsbcny221_ctgaTCAAGCCTCCTCGCACcag
-8.16991359669788	m	indivsbcny222_gattTCAAGCCTCCTCGCACtgg
14.6718599142341	m	indivsbcny223_ttgtaTCAAGCCTCCTCGCACtgg
-14.2821242999915	m	indivsbcny224_cgcacaTCAAGCCTCCTCGCACtgg
-1.18175716048779	m	indivsbcny225_aacgTCAAGCCTCCTCGCACtgg
-15.4714337446347	m	indivsbcny226_gtctaTCAAGCCTCCTCGCACtgg
11.8799770339592	m	indivsbcny227_aaaaatTCAAGCCTCCTCGCACtgg
-5.71629618626726	m	indivsbcny228_ctgaTCAAGCCTCCTCGCACtgg
-5.95274852780063	m	indivsbcny229_tgtaaTCAAGCCTCCTCGCACcgc
-17.714101825089	m	indivsbcny230_ttcccgTCAAGCCTCCTCGCACcgc
1.66916346279506	m	indivsbcny231_gaatTCAAGCCTCCTCGCACcgc
10.6589905140068	m	indivsbcny232_aggtcTCAAGCCTCCTCGCACcgc
4.22165153478823	m	indivsbcny233_agcacaTCAAGCCTCCTCGCACcgc
5.23484845659378	m	indivsbcny234_gacgtTCAAGCCTCCTCGCACctg
-6.70978138822449	m	indivsbcny235_cgcaacTCAAGCCTCCTCGCACctg
-5.64215489006835	m	indivsbcny236_ggtcTCAAGCCTCCTCGCACctg
11.2090485454394	m	indivsbcny237_tgtaaTCAAGCCTCCTCGCACctg
-11.7397581472049	m	indivsbcny238_ttcccgTCAAGCCTCCTCGCACctg
-8.98313571736135	m	indivsbcny239_gaatTCAAGCCTCCTCGCACctg
11.9839091484641	m	indivsbcny240_aggtcTCAAGCCTCCTCGCACctg
12.9764777122664	m	indivsbcny241_agcacaTCAAGCCTCCTCGCACctg
6.65374226591771	m	indivsbcny242_gacgtTCAAGCCTCCTCGCACcag
29.9253410920163	m	indivsbcny243_cgcaacTCAAGCCTCCTCGCACcag
-5.68337189983612	m	indivsbcny244_ggtcTCAAGCCTCCTCGCACcag
-4.18405135289941	m	indivsbcny245_tgtaaTCAAGCCTCCTCGCACcag
-6.54667887133968	m	indivsbcny246_ttcccgTCAAGCCTCCTCGCACcag
-7.93827617446234	m	indivsbcny247_gaatTCAAGCCTCCTCGCACcag
-22.8070172964651	m	indivsbcny248_aggtcTCAAGCCTCCTCGCACcag
20.6562780260954	m	indivsbcny249_agcacaTCAAGCCTCCTCGCACcag
-7.03710925048479	m	indivsbcny250_gactTCAAGCCTCCTCGCACtca
11.4639602288155	m	indivsbcny252_atccacTCAAGCCTCCTCGCACtca
3.56337402982771	m	indivsbcny253_tgccTCAAGCCTCCTCGCACtca
18.5457560190252	m	indivsbcny254_cccgtTCAAGCCTCCTCGCACtca
-6.19598225270954	m	indivsbcny255_aatcctTCAAGCCTCCTCGCACtca
9.03311495073762	m	indivsbcny256_ttgaTCAAGCCTCCTCGCACtca
-14.6477169393355	m	indivsbcny257_atttaTCAAGCCTCCTCGCACtca
-21.751730566968	m	indivsbcny258_gactTCAAGCCTCCTCGCACacc
-23.2654404581222	m	indivsbcny259_gttatTCAAGCCTCCTCGCACacc
6.57204626128458	m	indivsbcny260_atccacTCAAGCCTCCTCGCACacc
-21.3971614479869	m	indivsbcny261_tgccTCAAGCCTCCTCGCACacc
0.554430056988166	m	indivsbcny262_cccgtTCAAGCCTCCTCGCACacc
-14.1147524510176	m	indivsbcny263_aatcctTCAAGCCTCCTCGCACacc
-18.720626775996	m	indivsbcny264_ttgaTCAAGCCTCCTCGCACacc
-27.0764564718285	m	indivsbcny265_atttaTCAAGCCTCCTCGCACacc
-11.3868010425075	m	indivsbcny266_gactTCAAGCCTCCTCGCACcta
11.1723449636714	m	indivsbcny267_gttatTCAAGCCTCCTCGCACcta
-20.797030467195	m	indivsbcny269_tgccTCAAGCCTCCTCGCACcta
2.09255335792558	m	indivsbcny270_cccgtTCAAGCCTCCTCGCACcta
1.5024740187047	m	indivsbcny271_aatcctTCAAGCCTCCTCGCACcta
-22.8996996240378	m	indivsbcny273_atttaTCAAGCCTCCTCGCACcta
0.388037226159743	m	indivsbcny274_gactTCAAGCCTCCTCGCACcgc
-2.44395504243639	m	indivsbcny275_gttatTCAAGCCTCCTCGCACcgc
13.4753997278785	m	indivsbcny276_atccacTCAAGCCTCCTCGCACcgc
-16.3392198320088	m	indivsbcny277_tgccTCAAGCCTCCTCGCACcgc
13.2791555636509	m	indivsbcny278_cccgtTCAAGCCTCCTCGCACcgc
2.55645778898288	m	indivsbcny279_aatcctTCAAGCCTCCTCGCACcgc
-14.5079148489043	m	indivsbcny280_ttgaTCAAGCCTCCTCGCACcgc
-3.83344402745722	m	indivsbcny281_atttaTCAAGCCTCCTCGCACcgc
-13.3610167433124	m	indivsbcny282_gactTCAAGCCTCCTCGCACctg
-25.6005759712776	m	indivsbcny283_gttatTCAAGCCTCCTCGCACctg
-17.2726986479841	m	indivsbcny284_atccacTCAAGCCTCCTCGCACctg
-12.3509943507417	m	indivsbcny285_tgccTCAAGCCTCCTCGCACctg
-14.9362176287834	m	indivsbcny286_cccgtTCAAGCCTCCTCGCACctg
-5.75611106446612	m	indivsbcny287_aatcctTCAAGCCTCCTCGCACctg
-7.08768294398928	m	indivsbcny288_ttgaTCAAGCCTCCTCGCACctg
-12.138013680209	m	indivsbcny289_atttaTCAAGCCTCCTCGCACctg
-21.7374791222926	m	indivsbcny290_gactTCAAGCCTCCTCGCACcag
-2.64762841716105	m	indivsbcny291_gttatTCAAGCCTCCTCGCACcag
-11.1693881063531	m	indivsbcny292_atccacTCAAGCCTCCTCGCACcag
4.39924999011562	m	indivsbcny293_tgccTCAAGCCTCCTCGCACcag
11.9314208718424	m	indivsbcny294_cccgtTCAAGCCTCCTCGCACcag
11.2593801180267	m	indivsbcny295_aatcctTCAAGCCTCCTCGCACcag
2.18888563130724	m	indivsbcny296_ttgaTCAAGCCTCCTCGCACcag
-8.26936366801091	m	indivsbcny297_atttaTCAAGCCTCCTCGCACcag
-1.63133634932624	m	indivsbcy301_cgcccTCAAGCCTCCTCGCACtga
0.139555803710795	m	indivsbcy302_actgagTCAAGCCTCCTCGCACtga
13.7489596028071	m	indivsbcy303_tatccTCAAGCCTCCTCGCACtga
-18.9435935840737	m	indivsbcy304_gctacgTCAAGCCTCCTCGCACtga
-19.4660591483883	m	indivsbcy306_caaagTCAAGCCTCCTCGCACtga
-2.5051204933404	m	indivsbcy307_gaccTCAAGCCTCCTCGCACcca
9.76761959715441	m	indivsbcy308_cgcccTCAAGCCTCCTCGCACcca
-6.46814686317987	m	indivsbcy309_actgagTCAAGCCTCCTCGCACcca
3.59750721007163	m	indivsbcy310_gtctTCAAGCCTCCTCGCACcca
16.4080775054045	m	indivsbcy311_tatccTCAAGCCTCCTCGCACcca
-8.55679934371352	m	indivsbcy312_gctacgTCAAGCCTCCTCGCACcca
8.90365777644417	m	indivsbcy313_cacgTCAAGCCTCCTCGCACcca
2.12667979048528	m	indivsbcy314_caaagTCAAGCCTCCTCGCACcca
18.5396746499286	m	indivsbcy315_gaccTCAAGCCTCCTCGCACtgt
-9.00771484740188	m	indivsbcy316_cgcccTCAAGCCTCCTCGCACtgt
14.533040723691	m	indivsbcy317_actgagTCAAGCCTCCTCGCACtgt
-18.7139943727992	m	indivsbcy318_gtctTCAAGCCTCCTCGCACtgt
0.103029479211077	m	indivsbcy319_tatccTCAAGCCTCCTCGCACtgt
0.663871661323219	m	indivsbcy320_gctacgTCAAGCCTCCTCGCACtgt
-1.16378888614427	m	indivsbcy321_cacgTCAAGCCTCCTCGCACtgt
-6.83544955378428	m	indivsbcy322_caaagTCAAGCCTCCTCGCACtgt
-18.0267231809483	m	indivsbcy323_gaccTCAAGCCTCCTCGCACata
-19.8004790910942	m	indivsbcy324_cgcccTCAAGCCTCCTCGCACata
14.0256750077003	m	indivsbcy325_actgagTCAAGCCTCCTCGCACata
4.11300700976007	m	indivsbcy326_gtctTCAAGCCTCCTCGCACata
-13.2140902294436	m	indivsbcy327_tatccTCAAGCCTCCTCGCACata
3.78331170182374	m	indivsbcy328_gctacgTCAAGCCTCCTCGCACata
-6.4987933134338	m	indivsbcy329_cacgTCAAGCCTCCTCGCACata
-4.36739383740967	m	indivsbcy330_caaagTCAAGCCTCCTCGCACata
24.4687484414924	m	indivsbcy331_gaccTCAAGCCTCCTCGCACccg
-12.8913747758898	m	indivsbcy332_cgcccTCAAGCCTCCTCGCACccg
-10.1230499380397	m	indivsbcy333_actgagTCAAGCCTCCTCGCACccg
-14.6396235131725	m	indivsbcy334_gtctTCAAGCCTCCTCGCACccg
9.55383953556854	m	indivsbcy335_tatccTCAAGCCTCCTCGCACccg
3.08242003760282	m	indivsbcy336_gctacgTCAAGCCTCCTCGCACccg
22.1972225580136	m	indivsbcy337_cacgTCAAGCCTCCTCGCACccg
-9.617191822584	m	indivsbcy338_caaagTCAAGCCTCCTCGCACccg
15.0455117446191	m	indivsbcy339_gaccTCAAGCCTCCTCGCACtgg
13.7490434025941	m	indivsbcy340_cgcccTCAAGCCTCCTCGCACtgg
-13.5499374118579	m	indivsbcy341_actgagTCAAGCCTCCTCGCACtgg
32.7213821635766	m	indivsbcy342_gtctTCAAGCCTCCTCGCACtgg
-8.30792500985985	m	indivsbcy343_gtgcctTCAAGCCTCCTCGCACtga
-6.81413754522119	m	indivsbcy344_gattTCAAGCCTCCTCGCACtga
29.6024236615997	m	indivsbcy345_ttgtaTCAAGCCTCCTCGCACtga
14.3701995006896	m	indivsbcy346_cgcacaTCAAGCCTCCTCGCACtga
-7.24290460449743	m	indivsbcy347_gtctaTCAAGCCTCCTCGCACtga
-4.69864353547999	m	indivsbcy348_aaaaatTCAAGCCTCCTCGCACtga
13.8783841575421	m	indivsbcy349_ctgaTCAAGCCTCCTCGCACtga
3.14610308969796	m	indivsbcy350_gtgcctTCAAGCCTCCTCGCACcca
-17.6402567052988	m	indivsbcy351_gattTCAAGCCTCCTCGCACcca
20.0700068269095	m	indivsbcy352_ttgtaTCAAGCCTCCTCGCACcca
8.22043075868836	m	indivsbcy353_cgcacaTCAAGCCTCCTCGCACcca
-5.89141257439189	m	indivsbcy354_aacgTCAAGCCTCCTCGCACcca
10.935474286418	m	indivsbcy355_gtctaTCAAGCCTCCTCGCACcca
-19.1830611692565	m	indivsbcy356_aaaaatTCAAGCCTCCTCGCACcca
5.14354124845589	m	indivsbcy357_ctgaTCAAGCCTCCTCGCACcca
-27.8420756244305	m	indivsbcy358_gtgcctTCAAGCCTCCTCGCACtgt
-19.7489099692567	m	indivsbcy359_gattTCAAGCCTCCTCGCACtgt
-3.04975391735941	m	indivsbcy360_ttgtaTCAAGCCTCCTCGCACtgt
8.01807275002086	m	indivsbcy361_cgcacaTCAAGCCTCCTCGCACtgt
6.85332901377768	m	indivsbcy362_aacgTCAAGCCTCCTCGCACtgt
12.5193513667938	m	indivsbcy363_gtctaTCAAGCCTCCTCGCACtgt
-16.5059018290379	m	indivsbcy364_aaaaatTCAAGCCTCCTCGCACtgt
-8.7552941829931	m	indivsbcy365_ctgaTCAAGCCTCCTCGCACtgt
-8.14708825255298	m	indivsbcy366_gtgcctTCAAGCCTCCTCGCACata
-1.50855007382064	m	indivsbcy367_gattTCAAGCCTCCTCGCACata
7.86606437192757	m	indivsbcy368_ttgtaTCAAGCCTCCTCGCACata
5.27891243590952	m	indivsbcy369_cgcacaTCAAGCCTCCTCGCACata
9.27026585547862	m	indivsbcy371_gtctaTCAAGCCTCCTCGCACata
27.1776421587877	m	indivsbcy372_aaaaatTCAAGCCTCCTCGCACata
-8.1985158843626	m	indivsbcy373_ctgaTCAAGCCTCCTCGCACata
1.04056349603078	m	indivsbcy374_gtgcctTCAAGCCTCCTCGCACccg
11.0617907480808	m	indivsbcy376_ttgtaTCAAGCCTCCTCGCACccg
16.7488058157618	m	indivsbcy377_cgcacaTCAAGCCTCCTCGCACccg
2.63980094975801	m	indivsbcy378_aacgTCAAGCCTCCTCGCACccg
13.6705757621575	m	indivsbcy379_gtctaTCAAGCCTCCTCGCACccg
-16.4434946803138	m	indivsbcy380_aaaaatTCAAGCCTCCTCGCACccg
-5.8395039611298	m	indivsbcy381_ctgaTCAAGCCTCCTCGCACccg
-14.0960302968659	m	indivsbcy382_gtgcctTCAAGCCTCCTCGCACtgg
5.51653576210526	m	indivsbcy385_tatccTCAAGCCTCCTCGCACtgg
-23.5832176742447	m	indivsbcy387_cacgTCAAGCCTCCTCGCACtgg
26.1714210004241	m	indivsbcy388_gacgtTCAAGCCTCCTCGCACtga
-11.827554398712	m	indivsbcy389_cgcaacTCAAGCCTCCTCGCACtga
-11.6688308150224	m	indivsbcy390_ggtcTCAAGCCTCCTCGCACtga
-23.6048360702478	m	indivsbcy391_tgtaaTCAAGCCTCCTCGCACtga
2.57463310032625	m	indivsbcy392_ttcccgTCAAGCCTCCTCGCACtga
-1.15652940871386	m	indivsbcy393_gaatTCAAGCCTCCTCGCACtga
13.9615791868946	m	indivsbcy394_aggtcTCAAGCCTCCTCGCACtga
-1.30750627398506	m	indivsbcy395_agcacaTCAAGCCTCCTCGCACtga
-6.69797569935302	m	indivsbcy396_gacgtTCAAGCCTCCTCGCACcca
3.45346603818711	m	indivsbcy397_cgcaacTCAAGCCTCCTCGCACcca
20.2611451585979	m	indivsbcy398_ggtcTCAAGCCTCCTCGCACcca
5.23041654072622	m	indivsbcy399_tgtaaTCAAGCCTCCTCGCACcca
-16.1846268074745	m	indivsbcy400_ttcccgTCAAGCCTCCTCGCACcca
-1.68351114992922	m	indivsbcy401_gaatTCAAGCCTCCTCGCACcca
0.987819243532247	m	indivsbcy402_aggtcTCAAGCCTCCTCGCACcca
0.331266706735893	m	indivsbcy403_agcacaTCAAGCCTCCTCGCACcca
1.73317489313493	m	indivsbcy404_gacgtTCAAGCCTCCTCGCACtgt
-16.4516044984532	m	indivsbcy405_cgcaacTCAAGCCTCCTCGCACtgt
24.7199579735676	m	indivsbcy406_ggtcTCAAGCCTCCTCGCACtgt
20.0201462001513	m	indivsbcy407_tgtaaTCAAGCCTCCTCGCACtgt
-8.37188724498442	m	indivsbcy408_ttcccgTCAAGCCTCCTCGCACtgt
21.193032506203	m	indivsbcy409_gaatTCAAGCCTCCTCGCACtgt
-11.420577548847	m	indivsbcy410_aggtcTCAAGCCTCCTCGCACtgt
9.7487070270922	m	indivsbcy411_agcacaTCAAGCCTCCTCGCACtgt
5.68778562613585	m	indivsbcy412_gacgtTCAAGCCTCCTCGCACata
21.0780499138193	m	indivsbcy413_cgcaacTCAAGCCTCCTCGCACata
-12.7753250578474	m	indivsbcy414_ggtcTCAAGCCTCCTCGCACata
-1.99456574194608	m	indivsbcy415_tgtaaTCAAGCCTCCTCGCACata
-7.78501134379512	m	indivsbcy416_ttcccgTCAAGCCTCCTCGCACata
3.21062470917791	m	indivsbcy417_gaatTCAAGCCTCCTCGCACata
27.7971605680352	m	indivsbcy418_aggtcTCAAGCCTCCTCGCACata
-8.23857927598222	m	indivsbcy419_agcacaTCAAGCCTCCTCGCACata
-15.0112813974258	m	indivsbcy420_gacgtTCAAGCCTCCTCGCACccg
12.6486248062288	m	indivsbcy421_cgcaacTCAAGCCTCCTCGCACccg
10.8934695742416	m	indivsbcy422_ggtcTCAAGCCTCCTCGCACccg
13.6119165628398	m	indivsbcy423_tgtaaTCAAGCCTCCTCGCACccg
-2.33213489840291	m	indivsbcy424_ttcccgTCAAGCCTCCTCGCACccg
5.51918641806832	m	indivsbcy425_gaatTCAAGCCTCCTCGCACccg
20.05898819144	m	indivsbcy426_aggtcTCAAGCCTCCTCGCACccg
-1.37153256662763	m	indivsbcy427_agcacaTCAAGCCTCCTCGCACccg
1.36794257302278	m	indivsbcy428_gacgtTCAAGCCTCCTCGCACtgg
5.28864946696659	m	indivsbcy429_cgcaacTCAAGCCTCCTCGCACtgg
-14.1206084210878	m	indivsbcy430_ggtcTCAAGCCTCCTCGCACtgg
0.929703793838897	m	indivsbcy431_tgtaaTCAAGCCTCCTCGCACtgg
21.8452404161665	m	indivsbcy432_ttcccgTCAAGCCTCCTCGCACtgg
4.55934922976374	m	indivsbcy433_gaatTCAAGCCTCCTCGCACtgg
-6.69689048458626	m	indivsbcy434_aggtcTCAAGCCTCCTCGCACtgg
-17.3943970382423	m	indivsbcy435_agcacaTCAAGCCTCCTCGCACtgg
0.427698830859065	m	indivsbcy436_gactTCAAGCCTCCTCGCACtga
-19.2152515524378	m	indivsbcy437_gttatTCAAGCCTCCTCGCACtga
6.99527836292362	m	indivsbcy438_atccacTCAAGCCTCCTCGCACtga
-16.0152948994409	m	indivsbcy439_tgccTCAAGCCTCCTCGCACtga
2.80561536836262	m	indivsbcy440_cccgtTCAAGCCTCCTCGCACtga
-0.0191431783603391	m	indivsbcy441_aatcctTCAAGCCTCCTCGCACtga
-13.1991586947781	m	indivsbcy442_ttgaTCAAGCCTCCTCGCACtga
0.447620003122445	m	indivsbcy443_atttaTCAAGCCTCCTCGCACtga
14.648716612081	m	indivsbcy444_gactTCAAGCCTCCTCGCACcca
-14.02937003573	m	indivsbcy445_gttatTCAAGCCTCCTCGCACcca
5.20826641841464	m	indivsbcy446_atccacTCAAGCCTCCTCGCACcca
0.479455575666903	m	indivsbcy447_tgccTCAAGCCTCCTCGCACcca
-13.5544104031174	m	indivsbcy448_cccgtTCAAGCCTCCTCGCACcca
-1.91742012492279	m	indivsbcy449_aatcctTCAAGCCTCCTCGCACcca
-4.93618769273678	m	indivsbcy450_ttgaTCAAGCCTCCTCGCACcca
4.84723027109326	m	indivsbcy451_atttaTCAAGCCTCCTCGCACcca
11.4221589722781	m	indivsbcy452_gactTCAAGCCTCCTCGCACtgt
0.714754245138128	m	indivsbcy453_gttatTCAAGCCTCCTCGCACtgt
-9.90438067526935	m	indivsbcy454_atccacTCAAGCCTCCTCGCACtgt
2.57226683139612	m	indivsbcy455_tgccTCAAGCCTCCTCGCACtgt
23.6065572285921	m	indivsbcy456_cccgtTCAAGCCTCCTCGCACtgt
7.03504824787692	m	indivsbcy457_aatcctTCAAGCCTCCTCGCACtgt
-4.52402129992715	m	indivsbcy459_atttaTCAAGCCTCCTCGCACtgt
0.232224088523683	m	indivsbcy460_gactTCAAGCCTCCTCGCACata
-11.5215559477068	m	indivsbcy461_gttatTCAAGCCTCCTCGCACata
6.76155458015255	m	indivsbcy462_atccacTCAAGCCTCCTCGCACata
-15.1134443991597	m	indivsbcy464_tgccTCAAGCCTCCTCGCACata
-1.53191380704088	m	indivsbcy465_cccgtTCAAGCCTCCTCGCACata
11.8245255608124	m	indivsbcy466_aatcctTCAAGCCTCCTCGCACata
12.591279274486	m	indivsbcy467_ttgaTCAAGCCTCCTCGCACata
8.95382882790369	m	indivsbcy468_atttaTCAAGCCTCCTCGCACata
-8.72959591026964	m	indivsbcy469_gactTCAAGCCTCCTCGCACccg
8.24924483763817	m	indivsbcy470_gttatTCAAGCCTCCTCGCACccg
20.0180559215465	m	indivsbcy473_atccacTCAAGCCTCCTCGCACccg
-2.5275388531332	m	indivsbcy474_tgccTCAAGCCTCCTCGCACccg
8.28308273310973	m	indivsbcy475_cccgtTCAAGCCTCCTCGCACccg
4.44906221218374	m	indivsbcy476_aatcctTCAAGCCTCCTCGCACccg
0.506498631064486	m	indivsbcy477_ttgaTCAAGCCTCCTCGCACccg
9.44194536831025	m	indivsbcy478_atttaTCAAGCCTCCTCGCACccg
-6.15049848649914	m	indivsbcy480_gttatTCAAGCCTCCTCGCACtgg
15.0090080451051	m	indivsbcy481_atccacTCAAGCCTCCTCGCACtgg
20.9664656550109	m	indivsbcy482_tgccTCAAGCCTCCTCGCACtgg
