# Supplementary material for: A Major Locus Controls a Genital Shape Difference Involved in Reproductive Isolation Between Drosophila yakuba and Drosophila santomea
Source: G3 (Bethesda). 2015 Oct 27;5(12):2893–901. doi: 10.1534/g3.115.023481 (PMC4683660; doi:10.1534/g3.115.023481)
Supplement: Supporting Information [file supp_g3.115.023481_FileS3.csv]

scoresPC1bc	sex	id
-10.0537721705663	m	indivsbcny100_gaccTCAAGCCTCCTCGCACtca
10.7983753889862	m	indivsbcny101_cgcccTCAAGCCTCCTCGCACtca
-19.9215804281596	m	indivsbcny102_actgagTCAAGCCTCCTCGCACtca
-4.29608654851064	m	indivsbcny103_gtctTCAAGCCTCCTCGCACtca
20.1051867724513	m	indivsbcny104_tatccTCAAGCCTCCTCGCACtca
-7.01737073396154	m	indivsbcny105_gctacgTCAAGCCTCCTCGCACtca
3.66227705804759	m	indivsbcny106_cacgTCAAGCCTCCTCGCACtca
11.7184100896403	m	indivsbcny107_caaagTCAAGCCTCCTCGCACtca
-6.20510714934678	m	indivsbcny108_gaccTCAAGCCTCCTCGCACacc
-9.83479066437015	m	indivsbcny109_cgcccTCAAGCCTCCTCGCACacc
2.26398267221785	m	indivsbcny110_actgagTCAAGCCTCCTCGCACacc
-0.501735064828726	m	indivsbcny111_gtctTCAAGCCTCCTCGCACacc
-10.5340711541388	m	indivsbcny112_tatccTCAAGCCTCCTCGCACacc
26.9062944735782	m	indivsbcny113_gctacgTCAAGCCTCCTCGCACacc
-13.1683884447528	m	indivsbcny114_cacgTCAAGCCTCCTCGCACacc
-15.9255613741166	m	indivsbcny115_caaagTCAAGCCTCCTCGCACacc
-1.65681715878574	m	indivsbcny116_gaccTCAAGCCTCCTCGCACcta
16.1543715963147	m	indivsbcny117_cgcccTCAAGCCTCCTCGCACcta
-4.13637802580462	m	indivsbcny118_gtctTCAAGCCTCCTCGCACcta
15.7013669063988	m	indivsbcny119_tatccTCAAGCCTCCTCGCACcta
-21.9612645766025	m	indivsbcny120_gctacgTCAAGCCTCCTCGCACcta
-6.69789955992709	m	indivsbcny121_cacgTCAAGCCTCCTCGCACcta
-20.1534014928088	m	indivsbcny122_caaagTCAAGCCTCCTCGCACcta
-5.02741028526639	m	indivsbcny123_gaccTCAAGCCTCCTCGCACcgc
-10.2136959761156	m	indivsbcny124_gacgtTCAAGCCTCCTCGCACtca
2.30568906708435	m	indivsbcny125_cgcaacTCAAGCCTCCTCGCACtca
-4.06799671274022	m	indivsbcny126_ggtcTCAAGCCTCCTCGCACtca
13.1820830675029	m	indivsbcny127_tgtaaTCAAGCCTCCTCGCACtca
-8.13829519713143	m	indivsbcny128_ttcccgTCAAGCCTCCTCGCACtca
-12.5093423611805	m	indivsbcny129_gaatTCAAGCCTCCTCGCACtca
-9.03557629454929	m	indivsbcny130_aggtcTCAAGCCTCCTCGCACtca
-3.57179819305973	m	indivsbcny131_agcacaTCAAGCCTCCTCGCACtca
-6.62972842399576	m	indivsbcny132_gacgtTCAAGCCTCCTCGCACacc
-17.6193900688791	m	indivsbcny133_cgcaacTCAAGCCTCCTCGCACacc
4.17180150128652	m	indivsbcny134_ggtcTCAAGCCTCCTCGCACacc
-8.50254828098469	m	indivsbcny135_tgtaaTCAAGCCTCCTCGCACacc
7.8833879768083	m	indivsbcny136_ttcccgTCAAGCCTCCTCGCACacc
-10.898778233632	m	indivsbcny137_gaatTCAAGCCTCCTCGCACacc
-2.59633724550519	m	indivsbcny138_aggtcTCAAGCCTCCTCGCACacc
14.1133502711815	m	indivsbcny139_agcacaTCAAGCCTCCTCGCACacc
-10.2165942586008	m	indivsbcny140_gacgtTCAAGCCTCCTCGCACcta
-16.9986033000178	m	indivsbcny141_cgcaacTCAAGCCTCCTCGCACcta
2.94085310136848	m	indivsbcny142_ggtcTCAAGCCTCCTCGCACcta
12.6832532734098	m	indivsbcny143_tgtaaTCAAGCCTCCTCGCACcta
-12.783887660069	m	indivsbcny144_ttcccgTCAAGCCTCCTCGCACcta
8.43061208734012	m	indivsbcny145_gaatTCAAGCCTCCTCGCACcta
11.485410297913	m	indivsbcny146_aggtcTCAAGCCTCCTCGCACcta
21.7222637202142	m	indivsbcny147_agcacaTCAAGCCTCCTCGCACcta
11.0656705686455	m	indivsbcny148_gacgtTCAAGCCTCCTCGCACcgc
7.56391126646772	m	indivsbcny149_cgcaacTCAAGCCTCCTCGCACcgc
21.7684950946265	m	indivsbcny150_ggtcTCAAGCCTCCTCGCACcgc
11.8584667292967	m	indivsbcny151_cgcccTCAAGCCTCCTCGCACcgc
8.84340504950192	m	indivsbcny152_actgagTCAAGCCTCCTCGCACcgc
-7.01552956316478	m	indivsbcny153_gtctTCAAGCCTCCTCGCACcgc
-14.1331374954045	m	indivsbcny154_tatccTCAAGCCTCCTCGCACcgc
7.12343732693063	m	indivsbcny155_gctacgTCAAGCCTCCTCGCACcgc
6.38468849145986	m	indivsbcny156_cacgTCAAGCCTCCTCGCACcgc
-7.38821105449789	m	indivsbcny157_caaagTCAAGCCTCCTCGCACcgc
6.82124892214336	m	indivsbcny158_gaccTCAAGCCTCCTCGCACctg
2.28767853774047	m	indivsbcny159_cgcccTCAAGCCTCCTCGCACctg
-22.6090896780778	m	indivsbcny160_actgagTCAAGCCTCCTCGCACctg
-4.82758676851633	m	indivsbcny161_gtctTCAAGCCTCCTCGCACctg
-12.5148814688174	m	indivsbcny162_tatccTCAAGCCTCCTCGCACctg
-11.1001705853132	m	indivsbcny163_gctacgTCAAGCCTCCTCGCACctg
-14.7280548129256	m	indivsbcny164_cacgTCAAGCCTCCTCGCACctg
9.48819094484388	m	indivsbcny165_caaagTCAAGCCTCCTCGCACctg
-9.38646120947953	m	indivsbcny166_gaccTCAAGCCTCCTCGCACcag
-5.11794255292224	m	indivsbcny167_cgcccTCAAGCCTCCTCGCACcag
12.5092912866427	m	indivsbcny168_actgagTCAAGCCTCCTCGCACcag
-9.05540672208816	m	indivsbcny169_gtctTCAAGCCTCCTCGCACcag
-20.4904612378045	m	indivsbcny170_tatccTCAAGCCTCCTCGCACcag
2.92687686976214	m	indivsbcny171_gctacgTCAAGCCTCCTCGCACcag
-6.64360768937528	m	indivsbcny172_cacgTCAAGCCTCCTCGCACcag
-0.143498077470654	m	indivsbcny173_caaagTCAAGCCTCCTCGCACcag
20.119625045428	m	indivsbcny174_caaagTCAAGCCTCCTCGCACtgg
13.6094266809513	m	indivsbcny175_gtgcctTCAAGCCTCCTCGCACtca
33.5656665802304	m	indivsbcny176_gattTCAAGCCTCCTCGCACtca
-2.10217263067242	m	indivsbcny177_ttgtaTCAAGCCTCCTCGCACtca
5.79246508104071	m	indivsbcny178_cgcacaTCAAGCCTCCTCGCACtca
-4.95619576284781	m	indivsbcny179_aacgTCAAGCCTCCTCGCACtca
-17.1344945428482	m	indivsbcny180_gtctaTCAAGCCTCCTCGCACtca
-10.6891393530274	m	indivsbcny181_aaaaatTCAAGCCTCCTCGCACtca
12.0670372219736	m	indivsbcny182_ctgaTCAAGCCTCCTCGCACtca
4.13820955355349	m	indivsbcny183_gtgcctTCAAGCCTCCTCGCACacc
0.275180906115128	m	indivsbcny184_gattTCAAGCCTCCTCGCACacc
18.265223307885	m	indivsbcny185_ttgtaTCAAGCCTCCTCGCACacc
-7.93128029443024	m	indivsbcny186_cgcacaTCAAGCCTCCTCGCACacc
9.86561613034046	m	indivsbcny187_aacgTCAAGCCTCCTCGCACacc
9.37888280429438	m	indivsbcny188_gtctaTCAAGCCTCCTCGCACacc
13.3494864987512	m	indivsbcny189_aaaaatTCAAGCCTCCTCGCACacc
0.182315559039509	m	indivsbcny190_ctgaTCAAGCCTCCTCGCACacc
-4.06795155136837	m	indivsbcny191_gtgcctTCAAGCCTCCTCGCACcta
-22.9495019483164	m	indivsbcny192_gattTCAAGCCTCCTCGCACcta
-7.52390256897458	m	indivsbcny193_ttgtaTCAAGCCTCCTCGCACcta
6.0455630563659	m	indivsbcny194_aacgTCAAGCCTCCTCGCACcta
-2.18258457486664	m	indivsbcny195_gtctaTCAAGCCTCCTCGCACcta
10.2919412586442	m	indivsbcny196_aaaaatTCAAGCCTCCTCGCACcta
-16.8984835866051	m	indivsbcny198_gtgcctTCAAGCCTCCTCGCACcgc
-20.2752776552076	m	indivsbcny199_gattTCAAGCCTCCTCGCACcgc
-14.3714588711753	m	indivsbcny200_ttgtaTCAAGCCTCCTCGCACcgc
9.08947376016152	m	indivsbcny201_cgcacaTCAAGCCTCCTCGCACcgc
6.38037072795634	m	indivsbcny202_aacgTCAAGCCTCCTCGCACcgc
25.9823687016448	m	indivsbcny203_gtctaTCAAGCCTCCTCGCACcgc
16.5845059547823	m	indivsbcny204_aaaaatTCAAGCCTCCTCGCACcgc
0.403361385107605	m	indivsbcny205_ctgaTCAAGCCTCCTCGCACcgc
-10.2731205644171	m	indivsbcny206_gtgcctTCAAGCCTCCTCGCACctg
8.70071686377161	m	indivsbcny207_gattTCAAGCCTCCTCGCACctg
14.0583979533405	m	indivsbcny208_ttgtaTCAAGCCTCCTCGCACctg
24.4560048850052	m	indivsbcny209_cgcacaTCAAGCCTCCTCGCACctg
-7.63686311454681	m	indivsbcny210_aacgTCAAGCCTCCTCGCACctg
7.97504791712213	m	indivsbcny211_gtctaTCAAGCCTCCTCGCACctg
-8.81122047816942	m	indivsbcny212_aaaaatTCAAGCCTCCTCGCACctg
3.87917680091585	m	indivsbcny213_ctgaTCAAGCCTCCTCGCACctg
7.71999065430904	m	indivsbcny214_gtgcctTCAAGCCTCCTCGCACcag
-8.22080330015175	m	indivsbcny215_gattTCAAGCCTCCTCGCACcag
-15.683520190739	m	indivsbcny216_ttgtaTCAAGCCTCCTCGCACcag
-5.1491459688131	m	indivsbcny217_cgcacaTCAAGCCTCCTCGCACcag
8.72859102891898	m	indivsbcny218_aacgTCAAGCCTCCTCGCACcag
-6.73909289774189	m	indivsbcny219_gtctaTCAAGCCTCCTCGCACcag
4.04843525546264	m	indivsbcny220_aaaaatTCAAGCCTCCTCGCACcag
17.680938428984	m	indivsbcny221_ctgaTCAAGCCTCCTCGCACcag
-5.7844684428154	m	indivsbcny222_gattTCAAGCCTCCTCGCACtgg
13.5944618605053	m	indivsbcny223_ttgtaTCAAGCCTCCTCGCACtgg
-11.2515290731645	m	indivsbcny224_cgcacaTCAAGCCTCCTCGCACtgg
-0.237671160903985	m	indivsbcny225_aacgTCAAGCCTCCTCGCACtgg
-12.8152642073395	m	indivsbcny226_gtctaTCAAGCCTCCTCGCACtgg
11.2469095832618	m	indivsbcny227_aaaaatTCAAGCCTCCTCGCACtgg
-5.07195793101352	m	indivsbcny228_ctgaTCAAGCCTCCTCGCACtgg
-4.30039407710271	m	indivsbcny229_tgtaaTCAAGCCTCCTCGCACcgc
-14.7755572758722	m	indivsbcny230_ttcccgTCAAGCCTCCTCGCACcgc
1.29271626122663	m	indivsbcny231_gaatTCAAGCCTCCTCGCACcgc
9.47286388714722	m	indivsbcny232_aggtcTCAAGCCTCCTCGCACcgc
4.03982004455612	m	indivsbcny233_agcacaTCAAGCCTCCTCGCACcgc
6.0291994554287	m	indivsbcny234_gacgtTCAAGCCTCCTCGCACctg
-4.70561525928569	m	indivsbcny235_cgcaacTCAAGCCTCCTCGCACctg
-5.07461208794462	m	indivsbcny236_ggtcTCAAGCCTCCTCGCACctg
9.20685692810562	m	indivsbcny237_tgtaaTCAAGCCTCCTCGCACctg
-9.96470156077518	m	indivsbcny238_ttcccgTCAAGCCTCCTCGCACctg
-6.47397833192338	m	indivsbcny239_gaatTCAAGCCTCCTCGCACctg
9.5321710091313	m	indivsbcny240_aggtcTCAAGCCTCCTCGCACctg
12.8660223423035	m	indivsbcny241_agcacaTCAAGCCTCCTCGCACctg
6.5087940023435	m	indivsbcny242_gacgtTCAAGCCTCCTCGCACcag
25.5391917878194	m	indivsbcny243_cgcaacTCAAGCCTCCTCGCACcag
-3.90582627000153	m	indivsbcny244_ggtcTCAAGCCTCCTCGCACcag
-3.41578826119228	m	indivsbcny245_tgtaaTCAAGCCTCCTCGCACcag
-5.42964705051686	m	indivsbcny246_ttcccgTCAAGCCTCCTCGCACcag
-7.10656380253759	m	indivsbcny247_gaatTCAAGCCTCCTCGCACcag
-19.3200734591974	m	indivsbcny248_aggtcTCAAGCCTCCTCGCACcag
19.4428562135294	m	indivsbcny249_agcacaTCAAGCCTCCTCGCACcag
-5.02180350465359	m	indivsbcny250_gactTCAAGCCTCCTCGCACtca
10.1095889591044	m	indivsbcny252_atccacTCAAGCCTCCTCGCACtca
3.79760801802124	m	indivsbcny253_tgccTCAAGCCTCCTCGCACtca
15.1364687486541	m	indivsbcny254_cccgtTCAAGCCTCCTCGCACtca
-5.00758546039429	m	indivsbcny255_aatcctTCAAGCCTCCTCGCACtca
7.80131747289867	m	indivsbcny256_ttgaTCAAGCCTCCTCGCACtca
-13.5179090303297	m	indivsbcny257_atttaTCAAGCCTCCTCGCACtca
-16.5784663975992	m	indivsbcny258_gactTCAAGCCTCCTCGCACacc
-19.9664779292359	m	indivsbcny259_gttatTCAAGCCTCCTCGCACacc
6.95292651763779	m	indivsbcny260_atccacTCAAGCCTCCTCGCACacc
-17.2903841830812	m	indivsbcny261_tgccTCAAGCCTCCTCGCACacc
0.10011304011558	m	indivsbcny262_cccgtTCAAGCCTCCTCGCACacc
-12.7182603442892	m	indivsbcny263_aatcctTCAAGCCTCCTCGCACacc
-16.7962611721479	m	indivsbcny264_ttgaTCAAGCCTCCTCGCACacc
-21.9272424180246	m	indivsbcny265_atttaTCAAGCCTCCTCGCACacc
-8.95328879125983	m	indivsbcny266_gactTCAAGCCTCCTCGCACcta
10.9034622966323	m	indivsbcny267_gttatTCAAGCCTCCTCGCACcta
-17.8147528189951	m	indivsbcny269_tgccTCAAGCCTCCTCGCACcta
2.8948163667059	m	indivsbcny270_cccgtTCAAGCCTCCTCGCACcta
1.41268618093985	m	indivsbcny271_aatcctTCAAGCCTCCTCGCACcta
-18.6402274124216	m	indivsbcny273_atttaTCAAGCCTCCTCGCACcta
1.39280114030203	m	indivsbcny274_gactTCAAGCCTCCTCGCACcgc
-1.99108895068549	m	indivsbcny275_gttatTCAAGCCTCCTCGCACcgc
12.1734217957929	m	indivsbcny276_atccacTCAAGCCTCCTCGCACcgc
-14.5488257562993	m	indivsbcny277_tgccTCAAGCCTCCTCGCACcgc
12.8063094379466	m	indivsbcny278_cccgtTCAAGCCTCCTCGCACcgc
2.77647259243125	m	indivsbcny279_aatcctTCAAGCCTCCTCGCACcgc
-12.2343609992835	m	indivsbcny280_ttgaTCAAGCCTCCTCGCACcgc
-4.40109118803263	m	indivsbcny281_atttaTCAAGCCTCCTCGCACcgc
-11.3668690933813	m	indivsbcny282_gactTCAAGCCTCCTCGCACctg
-20.8948638556618	m	indivsbcny283_gttatTCAAGCCTCCTCGCACctg
-14.5489822115979	m	indivsbcny284_atccacTCAAGCCTCCTCGCACctg
-9.31917827439345	m	indivsbcny285_tgccTCAAGCCTCCTCGCACctg
-12.3685733556674	m	indivsbcny286_cccgtTCAAGCCTCCTCGCACctg
-4.60228930579574	m	indivsbcny287_aatcctTCAAGCCTCCTCGCACctg
-6.32978178565419	m	indivsbcny288_ttgaTCAAGCCTCCTCGCACctg
-9.9687087569373	m	indivsbcny289_atttaTCAAGCCTCCTCGCACctg
-18.0105888250203	m	indivsbcny290_gactTCAAGCCTCCTCGCACcag
-1.29765859508845	m	indivsbcny291_gttatTCAAGCCTCCTCGCACcag
-8.68315412137581	m	indivsbcny292_atccacTCAAGCCTCCTCGCACcag
4.33953446862346	m	indivsbcny293_tgccTCAAGCCTCCTCGCACcag
12.453495543158	m	indivsbcny294_cccgtTCAAGCCTCCTCGCACcag
10.7976551274043	m	indivsbcny295_aatcctTCAAGCCTCCTCGCACcag
1.73649178089547	m	indivsbcny296_ttgaTCAAGCCTCCTCGCACcag
-7.18981390420143	m	indivsbcny297_atttaTCAAGCCTCCTCGCACcag
-1.17294983733845	m	indivsbcy301_cgcccTCAAGCCTCCTCGCACtga
0.118844971816763	m	indivsbcy302_actgagTCAAGCCTCCTCGCACtga
11.0690217053937	m	indivsbcy303_tatccTCAAGCCTCCTCGCACtga
-16.7621125540167	m	indivsbcy304_gctacgTCAAGCCTCCTCGCACtga
-16.4452658066973	m	indivsbcy306_caaagTCAAGCCTCCTCGCACtga
-1.77995282729021	m	indivsbcy307_gaccTCAAGCCTCCTCGCACcca
9.78450184750748	m	indivsbcy308_cgcccTCAAGCCTCCTCGCACcca
-6.0333324161001	m	indivsbcy309_actgagTCAAGCCTCCTCGCACcca
3.67825979879602	m	indivsbcy310_gtctTCAAGCCTCCTCGCACcca
13.4420792160438	m	indivsbcy311_tatccTCAAGCCTCCTCGCACcca
-7.24074415982033	m	indivsbcy312_gctacgTCAAGCCTCCTCGCACcca
9.32920513232363	m	indivsbcy313_cacgTCAAGCCTCCTCGCACcca
2.19093179172601	m	indivsbcy314_caaagTCAAGCCTCCTCGCACcca
16.5504738275866	m	indivsbcy315_gaccTCAAGCCTCCTCGCACtgt
-7.41991634034054	m	indivsbcy316_cgcccTCAAGCCTCCTCGCACtgt
13.8944390330237	m	indivsbcy317_actgagTCAAGCCTCCTCGCACtgt
-14.8364148921178	m	indivsbcy318_gtctTCAAGCCTCCTCGCACtgt
-0.697778534495003	m	indivsbcy319_tatccTCAAGCCTCCTCGCACtgt
-0.315382622785081	m	indivsbcy320_gctacgTCAAGCCTCCTCGCACtgt
-0.89581279211345	m	indivsbcy321_cacgTCAAGCCTCCTCGCACtgt
-5.47154808723435	m	indivsbcy322_caaagTCAAGCCTCCTCGCACtgt
-16.5954230741615	m	indivsbcy323_gaccTCAAGCCTCCTCGCACata
-16.1477151301778	m	indivsbcy324_cgcccTCAAGCCTCCTCGCACata
13.9674767568214	m	indivsbcy325_actgagTCAAGCCTCCTCGCACata
4.86998522025694	m	indivsbcy326_gtctTCAAGCCTCCTCGCACata
-10.164951214093	m	indivsbcy327_tatccTCAAGCCTCCTCGCACata
5.33638048601092	m	indivsbcy328_gctacgTCAAGCCTCCTCGCACata
-4.57648357115564	m	indivsbcy329_cacgTCAAGCCTCCTCGCACata
-3.44718980421623	m	indivsbcy330_caaagTCAAGCCTCCTCGCACata
21.0998832722366	m	indivsbcy331_gaccTCAAGCCTCCTCGCACccg
-10.8776784520883	m	indivsbcy332_cgcccTCAAGCCTCCTCGCACccg
-7.08371505582976	m	indivsbcy333_actgagTCAAGCCTCCTCGCACccg
-12.2557762080495	m	indivsbcy334_gtctTCAAGCCTCCTCGCACccg
9.34803089106883	m	indivsbcy335_tatccTCAAGCCTCCTCGCACccg
3.14092603894686	m	indivsbcy336_gctacgTCAAGCCTCCTCGCACccg
20.2457778278285	m	indivsbcy337_cacgTCAAGCCTCCTCGCACccg
-7.84850631511301	m	indivsbcy338_caaagTCAAGCCTCCTCGCACccg
14.5516014193415	m	indivsbcy339_gaccTCAAGCCTCCTCGCACtgg
13.0708180357392	m	indivsbcy340_cgcccTCAAGCCTCCTCGCACtgg
-10.6571540290107	m	indivsbcy341_actgagTCAAGCCTCCTCGCACtgg
29.9466721695978	m	indivsbcy342_gtctTCAAGCCTCCTCGCACtgg
-6.91610765646415	m	indivsbcy343_gtgcctTCAAGCCTCCTCGCACtga
-5.74748512759283	m	indivsbcy344_gattTCAAGCCTCCTCGCACtga
27.3589662481614	m	indivsbcy345_ttgtaTCAAGCCTCCTCGCACtga
12.6816164107462	m	indivsbcy346_cgcacaTCAAGCCTCCTCGCACtga
-5.96459483433043	m	indivsbcy347_gtctaTCAAGCCTCCTCGCACtga
-3.54431205342827	m	indivsbcy348_aaaaatTCAAGCCTCCTCGCACtga
12.5942586244468	m	indivsbcy349_ctgaTCAAGCCTCCTCGCACtga
4.4531016031588	m	indivsbcy350_gtgcctTCAAGCCTCCTCGCACcca
-15.0897551509715	m	indivsbcy351_gattTCAAGCCTCCTCGCACcca
17.8597368196241	m	indivsbcy352_ttgtaTCAAGCCTCCTCGCACcca
7.95876261313698	m	indivsbcy353_cgcacaTCAAGCCTCCTCGCACcca
-3.2874820404922	m	indivsbcy354_aacgTCAAGCCTCCTCGCACcca
10.0215466578687	m	indivsbcy355_gtctaTCAAGCCTCCTCGCACcca
-16.3055583639603	m	indivsbcy356_aaaaatTCAAGCCTCCTCGCACcca
6.52632753339458	m	indivsbcy357_ctgaTCAAGCCTCCTCGCACcca
-24.2593466286154	m	indivsbcy358_gtgcctTCAAGCCTCCTCGCACtgt
-15.161687786477	m	indivsbcy359_gattTCAAGCCTCCTCGCACtgt
-2.59655422568873	m	indivsbcy360_ttgtaTCAAGCCTCCTCGCACtgt
6.92787268590289	m	indivsbcy361_cgcacaTCAAGCCTCCTCGCACtgt
7.25789437494102	m	indivsbcy362_aacgTCAAGCCTCCTCGCACtgt
11.3364021821595	m	indivsbcy363_gtctaTCAAGCCTCCTCGCACtgt
-14.4406317829936	m	indivsbcy364_aaaaatTCAAGCCTCCTCGCACtgt
-7.87840873948663	m	indivsbcy365_ctgaTCAAGCCTCCTCGCACtgt
-6.37095948729527	m	indivsbcy366_gtgcctTCAAGCCTCCTCGCACata
-0.749169517230981	m	indivsbcy367_gattTCAAGCCTCCTCGCACata
6.99038009646649	m	indivsbcy368_ttgtaTCAAGCCTCCTCGCACata
3.3203092794311	m	indivsbcy369_cgcacaTCAAGCCTCCTCGCACata
8.22691910334012	m	indivsbcy371_gtctaTCAAGCCTCCTCGCACata
24.8757136676519	m	indivsbcy372_aaaaatTCAAGCCTCCTCGCACata
-7.22004568345573	m	indivsbcy373_ctgaTCAAGCCTCCTCGCACata
2.30785886990496	m	indivsbcy374_gtgcctTCAAGCCTCCTCGCACccg
10.9896448205403	m	indivsbcy376_ttgtaTCAAGCCTCCTCGCACccg
15.8693864808877	m	indivsbcy377_cgcacaTCAAGCCTCCTCGCACccg
3.4991305780415	m	indivsbcy378_aacgTCAAGCCTCCTCGCACccg
13.0516517777495	m	indivsbcy379_gtctaTCAAGCCTCCTCGCACccg
-14.0043941794432	m	indivsbcy380_aaaaatTCAAGCCTCCTCGCACccg
-3.8210617666287	m	indivsbcy381_ctgaTCAAGCCTCCTCGCACccg
-12.2663089316302	m	indivsbcy382_gtgcctTCAAGCCTCCTCGCACtgg
5.6517801725943	m	indivsbcy385_tatccTCAAGCCTCCTCGCACtgg
-19.5617558375428	m	indivsbcy387_cacgTCAAGCCTCCTCGCACtgg
24.026075932778	m	indivsbcy388_gacgtTCAAGCCTCCTCGCACtga
-8.92810252785518	m	indivsbcy389_cgcaacTCAAGCCTCCTCGCACtga
-10.953933013897	m	indivsbcy390_ggtcTCAAGCCTCCTCGCACtga
-19.7919802265736	m	indivsbcy391_tgtaaTCAAGCCTCCTCGCACtga
3.16934165363936	m	indivsbcy392_ttcccgTCAAGCCTCCTCGCACtga
-0.36341199481189	m	indivsbcy393_gaatTCAAGCCTCCTCGCACtga
12.7153024284352	m	indivsbcy394_aggtcTCAAGCCTCCTCGCACtga
-0.431335273666715	m	indivsbcy395_agcacaTCAAGCCTCCTCGCACtga
-4.49588704970028	m	indivsbcy396_gacgtTCAAGCCTCCTCGCACcca
3.28114798762701	m	indivsbcy397_cgcaacTCAAGCCTCCTCGCACcca
17.6799922917616	m	indivsbcy398_ggtcTCAAGCCTCCTCGCACcca
6.40037219760571	m	indivsbcy399_tgtaaTCAAGCCTCCTCGCACcca
-13.7498796942864	m	indivsbcy400_ttcccgTCAAGCCTCCTCGCACcca
-0.848088650353962	m	indivsbcy401_gaatTCAAGCCTCCTCGCACcca
1.81480907186763	m	indivsbcy402_aggtcTCAAGCCTCCTCGCACcca
0.185750899729895	m	indivsbcy403_agcacaTCAAGCCTCCTCGCACcca
1.4606824019598	m	indivsbcy404_gacgtTCAAGCCTCCTCGCACtgt
-13.6926499288685	m	indivsbcy405_cgcaacTCAAGCCTCCTCGCACtgt
22.8625418568351	m	indivsbcy406_ggtcTCAAGCCTCCTCGCACtgt
19.7845858154315	m	indivsbcy407_tgtaaTCAAGCCTCCTCGCACtgt
-6.46866029466055	m	indivsbcy408_ttcccgTCAAGCCTCCTCGCACtgt
19.9407615032251	m	indivsbcy409_gaatTCAAGCCTCCTCGCACtgt
-9.01578730469904	m	indivsbcy410_aggtcTCAAGCCTCCTCGCACtgt
9.84716404285149	m	indivsbcy411_agcacaTCAAGCCTCCTCGCACtgt
6.25696714831143	m	indivsbcy412_gacgtTCAAGCCTCCTCGCACata
19.6083626606863	m	indivsbcy413_cgcaacTCAAGCCTCCTCGCACata
-9.9055491651493	m	indivsbcy414_ggtcTCAAGCCTCCTCGCACata
-0.290907950643532	m	indivsbcy415_tgtaaTCAAGCCTCCTCGCACata
-5.34411926238597	m	indivsbcy416_ttcccgTCAAGCCTCCTCGCACata
4.91820902953938	m	indivsbcy417_gaatTCAAGCCTCCTCGCACata
23.8238000912061	m	indivsbcy418_aggtcTCAAGCCTCCTCGCACata
-6.90309875347329	m	indivsbcy419_agcacaTCAAGCCTCCTCGCACata
-12.5047248262127	m	indivsbcy420_gacgtTCAAGCCTCCTCGCACccg
11.2780107117668	m	indivsbcy421_cgcaacTCAAGCCTCCTCGCACccg
9.64120901932482	m	indivsbcy422_ggtcTCAAGCCTCCTCGCACccg
11.2478220352401	m	indivsbcy423_tgtaaTCAAGCCTCCTCGCACccg
-1.76940544322297	m	indivsbcy424_ttcccgTCAAGCCTCCTCGCACccg
5.25150505990564	m	indivsbcy425_gaatTCAAGCCTCCTCGCACccg
19.1643537640574	m	indivsbcy426_aggtcTCAAGCCTCCTCGCACccg
-1.35743020734912	m	indivsbcy427_agcacaTCAAGCCTCCTCGCACccg
0.621483321347073	m	indivsbcy428_gacgtTCAAGCCTCCTCGCACtgg
4.95884507503897	m	indivsbcy429_cgcaacTCAAGCCTCCTCGCACtgg
-12.9586239348359	m	indivsbcy430_ggtcTCAAGCCTCCTCGCACtgg
0.573329741950977	m	indivsbcy431_tgtaaTCAAGCCTCCTCGCACtgg
19.4893358617181	m	indivsbcy432_ttcccgTCAAGCCTCCTCGCACtgg
4.57608947770951	m	indivsbcy433_gaatTCAAGCCTCCTCGCACtgg
-6.39021742110071	m	indivsbcy434_aggtcTCAAGCCTCCTCGCACtgg
-14.3206512377441	m	indivsbcy435_agcacaTCAAGCCTCCTCGCACtgg
0.66019080069837	m	indivsbcy436_gactTCAAGCCTCCTCGCACtga
-15.7220576187526	m	indivsbcy437_gttatTCAAGCCTCCTCGCACtga
7.12395454453749	m	indivsbcy438_atccacTCAAGCCTCCTCGCACtga
-13.8494566004553	m	indivsbcy439_tgccTCAAGCCTCCTCGCACtga
2.62121315516762	m	indivsbcy440_cccgtTCAAGCCTCCTCGCACtga
0.853041510689747	m	indivsbcy441_aatcctTCAAGCCTCCTCGCACtga
-11.3682474594292	m	indivsbcy442_ttgaTCAAGCCTCCTCGCACtga
2.28736090396383	m	indivsbcy443_atttaTCAAGCCTCCTCGCACtga
12.1672331052835	m	indivsbcy444_gactTCAAGCCTCCTCGCACcca
-12.5441946667855	m	indivsbcy445_gttatTCAAGCCTCCTCGCACcca
6.88569196291809	m	indivsbcy446_atccacTCAAGCCTCCTCGCACcca
1.23618720229405	m	indivsbcy447_tgccTCAAGCCTCCTCGCACcca
-12.2873717681474	m	indivsbcy448_cccgtTCAAGCCTCCTCGCACcca
-0.471000550487995	m	indivsbcy449_aatcctTCAAGCCTCCTCGCACcca
-4.27045632979238	m	indivsbcy450_ttgaTCAAGCCTCCTCGCACcca
5.02216743119193	m	indivsbcy451_atttaTCAAGCCTCCTCGCACcca
9.69721507473048	m	indivsbcy452_gactTCAAGCCTCCTCGCACtgt
1.34153079710242	m	indivsbcy453_gttatTCAAGCCTCCTCGCACtgt
-8.55400060295766	m	indivsbcy454_atccacTCAAGCCTCCTCGCACtgt
2.33722096071384	m	indivsbcy455_tgccTCAAGCCTCCTCGCACtgt
21.6056109902435	m	indivsbcy456_cccgtTCAAGCCTCCTCGCACtgt
6.27710325111973	m	indivsbcy457_aatcctTCAAGCCTCCTCGCACtgt
-3.81271131692551	m	indivsbcy459_atttaTCAAGCCTCCTCGCACtgt
-0.149680860025822	m	indivsbcy460_gactTCAAGCCTCCTCGCACata
-10.1411450265756	m	indivsbcy461_gttatTCAAGCCTCCTCGCACata
6.94431028173583	m	indivsbcy462_atccacTCAAGCCTCCTCGCACata
-13.1761923357329	m	indivsbcy464_tgccTCAAGCCTCCTCGCACata
-0.451942227872957	m	indivsbcy465_cccgtTCAAGCCTCCTCGCACata
10.75643297359	m	indivsbcy466_aatcctTCAAGCCTCCTCGCACata
11.0845639085771	m	indivsbcy467_ttgaTCAAGCCTCCTCGCACata
7.51535516601296	m	indivsbcy468_atttaTCAAGCCTCCTCGCACata
-6.79086545381369	m	indivsbcy469_gactTCAAGCCTCCTCGCACccg
8.39669593142565	m	indivsbcy470_gttatTCAAGCCTCCTCGCACccg
18.1594123734008	m	indivsbcy473_atccacTCAAGCCTCCTCGCACccg
-1.07389905900192	m	indivsbcy474_tgccTCAAGCCTCCTCGCACccg
7.96864433200624	m	indivsbcy475_cccgtTCAAGCCTCCTCGCACccg
3.30598323213793	m	indivsbcy476_aatcctTCAAGCCTCCTCGCACccg
0.70791485836474	m	indivsbcy477_ttgaTCAAGCCTCCTCGCACccg
7.59754338342461	m	indivsbcy478_atttaTCAAGCCTCCTCGCACccg
-5.73968467734827	m	indivsbcy480_gttatTCAAGCCTCCTCGCACtgg
13.6550501254937	m	indivsbcy481_atccacTCAAGCCTCCTCGCACtgg
18.3598723239675	m	indivsbcy482_tgccTCAAGCCTCCTCGCACtgg
