# Supplementary material for: A Major Locus Controls a Genital Shape Difference Involved in Reproductive Isolation Between Drosophila yakuba and Drosophila santomea
Source: G3 (Bethesda). 2015 Oct 27;5(12):2893–901. doi: 10.1534/g3.115.023481 (PMC4683660; doi:10.1534/g3.115.023481)
Supplement: Supporting Information [file supp_g3.115.023481_FileS4.csv]

csize	sex	id
156.625668394424	m	indivsbcny100_gaccTCAAGCCTCCTCGCACtca
144.265033878622	m	indivsbcny101_cgcccTCAAGCCTCCTCGCACtca
138.884124362722	m	indivsbcny102_actgagTCAAGCCTCCTCGCACtca
91.7038712378054	m	indivsbcny103_gtctTCAAGCCTCCTCGCACtca
114.304855539911	m	indivsbcny104_tatccTCAAGCCTCCTCGCACtca
132.381267557007	m	indivsbcny105_gctacgTCAAGCCTCCTCGCACtca
140.664138997827	m	indivsbcny106_cacgTCAAGCCTCCTCGCACtca
161.558658078111	m	indivsbcny107_caaagTCAAGCCTCCTCGCACtca
152.674817831887	m	indivsbcny108_gaccTCAAGCCTCCTCGCACacc
150.173233300745	m	indivsbcny109_cgcccTCAAGCCTCCTCGCACacc
121.973767671578	m	indivsbcny110_actgagTCAAGCCTCCTCGCACacc
145.532127037297	m	indivsbcny111_gtctTCAAGCCTCCTCGCACacc
153.877873653102	m	indivsbcny112_tatccTCAAGCCTCCTCGCACacc
139.859929929912	m	indivsbcny113_gctacgTCAAGCCTCCTCGCACacc
176.878489364874	m	indivsbcny114_cacgTCAAGCCTCCTCGCACacc
154.437042188718	m	indivsbcny115_caaagTCAAGCCTCCTCGCACacc
170.903481532706	m	indivsbcny116_gaccTCAAGCCTCCTCGCACcta
140.59729727132	m	indivsbcny117_cgcccTCAAGCCTCCTCGCACcta
151.167456815281	m	indivsbcny118_gtctTCAAGCCTCCTCGCACcta
141.124058898545	m	indivsbcny119_tatccTCAAGCCTCCTCGCACcta
133.467599064342	m	indivsbcny120_gctacgTCAAGCCTCCTCGCACcta
174.27105324752	m	indivsbcny121_cacgTCAAGCCTCCTCGCACcta
203.8097151757	m	indivsbcny122_caaagTCAAGCCTCCTCGCACcta
169.912918873169	m	indivsbcny123_gaccTCAAGCCTCCTCGCACcgc
152.790052032192	m	indivsbcny124_gacgtTCAAGCCTCCTCGCACtca
149.23404437326	m	indivsbcny125_cgcaacTCAAGCCTCCTCGCACtca
137.592150938925	m	indivsbcny126_ggtcTCAAGCCTCCTCGCACtca
86.3689759114927	m	indivsbcny127_tgtaaTCAAGCCTCCTCGCACtca
158.842059921168	m	indivsbcny128_ttcccgTCAAGCCTCCTCGCACtca
128.159275903073	m	indivsbcny129_gaatTCAAGCCTCCTCGCACtca
157.553800334997	m	indivsbcny130_aggtcTCAAGCCTCCTCGCACtca
145.618680120375	m	indivsbcny131_agcacaTCAAGCCTCCTCGCACtca
173.529248255157	m	indivsbcny132_gacgtTCAAGCCTCCTCGCACacc
154.453876610463	m	indivsbcny133_cgcaacTCAAGCCTCCTCGCACacc
166.66613333248	m	indivsbcny134_ggtcTCAAGCCTCCTCGCACacc
118.098264170139	m	indivsbcny135_tgtaaTCAAGCCTCCTCGCACacc
138.196960892778	m	indivsbcny136_ttcccgTCAAGCCTCCTCGCACacc
137.407423380253	m	indivsbcny137_gaatTCAAGCCTCCTCGCACacc
126.057129905452	m	indivsbcny138_aggtcTCAAGCCTCCTCGCACacc
146.355731011806	m	indivsbcny139_agcacaTCAAGCCTCCTCGCACacc
146.566026076987	m	indivsbcny140_gacgtTCAAGCCTCCTCGCACcta
142.459818896417	m	indivsbcny141_cgcaacTCAAGCCTCCTCGCACcta
135.715879689887	m	indivsbcny142_ggtcTCAAGCCTCCTCGCACcta
141.10421680446	m	indivsbcny143_tgtaaTCAAGCCTCCTCGCACcta
141.837935687178	m	indivsbcny144_ttcccgTCAAGCCTCCTCGCACcta
130.334953101614	m	indivsbcny145_gaatTCAAGCCTCCTCGCACcta
151.492574075431	m	indivsbcny146_aggtcTCAAGCCTCCTCGCACcta
136.302604523905	m	indivsbcny147_agcacaTCAAGCCTCCTCGCACcta
155.892270494723	m	indivsbcny148_gacgtTCAAGCCTCCTCGCACcgc
134.963698823054	m	indivsbcny149_cgcaacTCAAGCCTCCTCGCACcgc
144.263647534644	m	indivsbcny150_ggtcTCAAGCCTCCTCGCACcgc
115.810189534427	m	indivsbcny151_cgcccTCAAGCCTCCTCGCACcgc
148.811289894282	m	indivsbcny152_actgagTCAAGCCTCCTCGCACcgc
132.470374046426	m	indivsbcny153_gtctTCAAGCCTCCTCGCACcgc
161.724457024904	m	indivsbcny154_tatccTCAAGCCTCCTCGCACcgc
126.718585850695	m	indivsbcny155_gctacgTCAAGCCTCCTCGCACcgc
150.937072980762	m	indivsbcny156_cacgTCAAGCCTCCTCGCACcgc
153.690598281092	m	indivsbcny157_caaagTCAAGCCTCCTCGCACcgc
145.189531303052	m	indivsbcny158_gaccTCAAGCCTCCTCGCACctg
138.409537243645	m	indivsbcny159_cgcccTCAAGCCTCCTCGCACctg
147.661775690258	m	indivsbcny160_actgagTCAAGCCTCCTCGCACctg
162.401970431396	m	indivsbcny161_gtctTCAAGCCTCCTCGCACctg
118.889865001185	m	indivsbcny162_tatccTCAAGCCTCCTCGCACctg
141.014892830509	m	indivsbcny163_gctacgTCAAGCCTCCTCGCACctg
149.358628809989	m	indivsbcny164_cacgTCAAGCCTCCTCGCACctg
155.20309275269	m	indivsbcny165_caaagTCAAGCCTCCTCGCACctg
144.457606237955	m	indivsbcny166_gaccTCAAGCCTCCTCGCACcag
142.410673757271	m	indivsbcny167_cgcccTCAAGCCTCCTCGCACcag
133.011277717342	m	indivsbcny168_actgagTCAAGCCTCCTCGCACcag
161.870318465122	m	indivsbcny169_gtctTCAAGCCTCCTCGCACcag
155.897402159241	m	indivsbcny170_tatccTCAAGCCTCCTCGCACcag
136.142572327689	m	indivsbcny171_gctacgTCAAGCCTCCTCGCACcag
144.905486438575	m	indivsbcny172_cacgTCAAGCCTCCTCGCACcag
114.992173646731	m	indivsbcny173_caaagTCAAGCCTCCTCGCACcag
139.420228087606	m	indivsbcny174_caaagTCAAGCCTCCTCGCACtgg
152.740302474494	m	indivsbcny175_gtgcctTCAAGCCTCCTCGCACtca
119.106674875928	m	indivsbcny176_gattTCAAGCCTCCTCGCACtca
141.285526505725	m	indivsbcny177_ttgtaTCAAGCCTCCTCGCACtca
126.367717396493	m	indivsbcny178_cgcacaTCAAGCCTCCTCGCACtca
125.9825384726	m	indivsbcny179_aacgTCAAGCCTCCTCGCACtca
147.139389695622	m	indivsbcny180_gtctaTCAAGCCTCCTCGCACtca
162.982207617887	m	indivsbcny181_aaaaatTCAAGCCTCCTCGCACtca
145.013102856259	m	indivsbcny182_ctgaTCAAGCCTCCTCGCACtca
138.598701292617	m	indivsbcny183_gtgcctTCAAGCCTCCTCGCACacc
108.295890965447	m	indivsbcny184_gattTCAAGCCTCCTCGCACacc
136.898502548421	m	indivsbcny185_ttgtaTCAAGCCTCCTCGCACacc
133.481084802305	m	indivsbcny186_cgcacaTCAAGCCTCCTCGCACacc
130.087662750931	m	indivsbcny187_aacgTCAAGCCTCCTCGCACacc
115.737634328683	m	indivsbcny188_gtctaTCAAGCCTCCTCGCACacc
120.558699395771	m	indivsbcny189_aaaaatTCAAGCCTCCTCGCACacc
149.459024484974	m	indivsbcny190_ctgaTCAAGCCTCCTCGCACacc
157.34929297585	m	indivsbcny191_gtgcctTCAAGCCTCCTCGCACcta
162.286167001381	m	indivsbcny192_gattTCAAGCCTCCTCGCACcta
164.541788005357	m	indivsbcny193_ttgtaTCAAGCCTCCTCGCACcta
130.665986392787	m	indivsbcny194_aacgTCAAGCCTCCTCGCACcta
153.496579766456	m	indivsbcny195_gtctaTCAAGCCTCCTCGCACcta
140.206989840022	m	indivsbcny196_aaaaatTCAAGCCTCCTCGCACcta
128.794409816576	m	indivsbcny198_gtgcctTCAAGCCTCCTCGCACcgc
152.262930485394	m	indivsbcny199_gattTCAAGCCTCCTCGCACcgc
146.688786210808	m	indivsbcny200_ttgtaTCAAGCCTCCTCGCACcgc
167.940465641846	m	indivsbcny201_cgcacaTCAAGCCTCCTCGCACcgc
146.690149635209	m	indivsbcny202_aacgTCAAGCCTCCTCGCACcgc
133.497565520874	m	indivsbcny203_gtctaTCAAGCCTCCTCGCACcgc
113.929802949009	m	indivsbcny204_aaaaatTCAAGCCTCCTCGCACcgc
144.991034205567	m	indivsbcny205_ctgaTCAAGCCTCCTCGCACcgc
147.193749867309	m	indivsbcny206_gtgcctTCAAGCCTCCTCGCACctg
151.836754443712	m	indivsbcny207_gattTCAAGCCTCCTCGCACctg
137.783888753366	m	indivsbcny208_ttgtaTCAAGCCTCCTCGCACctg
129.417154967956	m	indivsbcny209_cgcacaTCAAGCCTCCTCGCACctg
177.274927725271	m	indivsbcny210_aacgTCAAGCCTCCTCGCACctg
129.390880667843	m	indivsbcny211_gtctaTCAAGCCTCCTCGCACctg
113.725986476267	m	indivsbcny212_aaaaatTCAAGCCTCCTCGCACctg
131.048082778803	m	indivsbcny213_ctgaTCAAGCCTCCTCGCACctg
116.225642609538	m	indivsbcny214_gtgcctTCAAGCCTCCTCGCACcag
154.291931091681	m	indivsbcny215_gattTCAAGCCTCCTCGCACcag
176.654464987444	m	indivsbcny216_ttgtaTCAAGCCTCCTCGCACcag
89.7106459680233	m	indivsbcny217_cgcacaTCAAGCCTCCTCGCACcag
142.688471853896	m	indivsbcny218_aacgTCAAGCCTCCTCGCACcag
175.943172643897	m	indivsbcny219_gtctaTCAAGCCTCCTCGCACcag
158.006328987164	m	indivsbcny220_aaaaatTCAAGCCTCCTCGCACcag
146.311995407075	m	indivsbcny221_ctgaTCAAGCCTCCTCGCACcag
115.533544912289	m	indivsbcny222_gattTCAAGCCTCCTCGCACtgg
138.951790200774	m	indivsbcny223_ttgtaTCAAGCCTCCTCGCACtgg
191.403239262036	m	indivsbcny224_cgcacaTCAAGCCTCCTCGCACtgg
143.111145617663	m	indivsbcny225_aacgTCAAGCCTCCTCGCACtgg
182.528901821054	m	indivsbcny226_gtctaTCAAGCCTCCTCGCACtgg
152.178842156195	m	indivsbcny227_aaaaatTCAAGCCTCCTCGCACtgg
151.4450395358	m	indivsbcny228_ctgaTCAAGCCTCCTCGCACtgg
151.905233616225	m	indivsbcny229_tgtaaTCAAGCCTCCTCGCACcgc
143.748391295346	m	indivsbcny230_ttcccgTCAAGCCTCCTCGCACcgc
129.816793982905	m	indivsbcny231_gaatTCAAGCCTCCTCGCACcgc
115.1155940783	m	indivsbcny232_aggtcTCAAGCCTCCTCGCACcgc
178.062910231188	m	indivsbcny233_agcacaTCAAGCCTCCTCGCACcgc
163.884105391585	m	indivsbcny234_gacgtTCAAGCCTCCTCGCACctg
162.397044308078	m	indivsbcny235_cgcaacTCAAGCCTCCTCGCACctg
135.652497212547	m	indivsbcny236_ggtcTCAAGCCTCCTCGCACctg
132.476412994918	m	indivsbcny237_tgtaaTCAAGCCTCCTCGCACctg
166.198676288351	m	indivsbcny238_ttcccgTCAAGCCTCCTCGCACctg
172.979767603035	m	indivsbcny239_gaatTCAAGCCTCCTCGCACctg
121.485801639533	m	indivsbcny240_aggtcTCAAGCCTCCTCGCACctg
161.307160411434	m	indivsbcny241_agcacaTCAAGCCTCCTCGCACctg
170.354923615374	m	indivsbcny242_gacgtTCAAGCCTCCTCGCACcag
135.709984894259	m	indivsbcny243_cgcaacTCAAGCCTCCTCGCACcag
168.905890957065	m	indivsbcny244_ggtcTCAAGCCTCCTCGCACcag
154.106456710937	m	indivsbcny245_tgtaaTCAAGCCTCCTCGCACcag
138.402312119415	m	indivsbcny246_ttcccgTCAAGCCTCCTCGCACcag
168.095211115605	m	indivsbcny247_gaatTCAAGCCTCCTCGCACcag
151.551971283781	m	indivsbcny248_aggtcTCAAGCCTCCTCGCACcag
150.586852015706	m	indivsbcny249_agcacaTCAAGCCTCCTCGCACcag
176.034087608054	m	indivsbcny250_gactTCAAGCCTCCTCGCACtca
153.123479584289	m	indivsbcny252_atccacTCAAGCCTCCTCGCACtca
157.464916727505	m	indivsbcny253_tgccTCAAGCCTCCTCGCACtca
152.315462117278	m	indivsbcny254_cccgtTCAAGCCTCCTCGCACtca
146.692876445995	m	indivsbcny255_aatcctTCAAGCCTCCTCGCACtca
161.102451874576	m	indivsbcny256_ttgaTCAAGCCTCCTCGCACtca
139.033808837995	m	indivsbcny257_atttaTCAAGCCTCCTCGCACtca
143.436397054583	m	indivsbcny258_gactTCAAGCCTCCTCGCACacc
157.538566706696	m	indivsbcny259_gttatTCAAGCCTCCTCGCACacc
149.172383503114	m	indivsbcny260_atccacTCAAGCCTCCTCGCACacc
160.167412415884	m	indivsbcny261_tgccTCAAGCCTCCTCGCACacc
128.825463321503	m	indivsbcny262_cccgtTCAAGCCTCCTCGCACacc
153.063385562975	m	indivsbcny263_aatcctTCAAGCCTCCTCGCACacc
155.683011276118	m	indivsbcny264_ttgaTCAAGCCTCCTCGCACacc
182.969942886803	m	indivsbcny265_atttaTCAAGCCTCCTCGCACacc
148.04188596475	m	indivsbcny266_gactTCAAGCCTCCTCGCACcta
166.14090405436	m	indivsbcny267_gttatTCAAGCCTCCTCGCACcta
171.696243406779	m	indivsbcny269_tgccTCAAGCCTCCTCGCACcta
154.732026419872	m	indivsbcny270_cccgtTCAAGCCTCCTCGCACcta
159.731023912075	m	indivsbcny271_aatcctTCAAGCCTCCTCGCACcta
144.015276967411	m	indivsbcny273_atttaTCAAGCCTCCTCGCACcta
178.590033316532	m	indivsbcny274_gactTCAAGCCTCCTCGCACcgc
165.807116855701	m	indivsbcny275_gttatTCAAGCCTCCTCGCACcgc
126.107890316189	m	indivsbcny276_atccacTCAAGCCTCCTCGCACcgc
157.71366459505	m	indivsbcny277_tgccTCAAGCCTCCTCGCACcgc
142.856571427429	m	indivsbcny278_cccgtTCAAGCCTCCTCGCACcgc
135.845500477565	m	indivsbcny279_aatcctTCAAGCCTCCTCGCACcgc
132.949614516177	m	indivsbcny280_ttgaTCAAGCCTCCTCGCACcgc
129.681147434776	m	indivsbcny281_atttaTCAAGCCTCCTCGCACcgc
139.28675457487	m	indivsbcny282_gactTCAAGCCTCCTCGCACctg
175.623460847348	m	indivsbcny283_gttatTCAAGCCTCCTCGCACctg
155.961533719055	m	indivsbcny284_atccacTCAAGCCTCCTCGCACctg
164.031704252562	m	indivsbcny285_tgccTCAAGCCTCCTCGCACctg
129.7659431438	m	indivsbcny286_cccgtTCAAGCCTCCTCGCACctg
130.433124627144	m	indivsbcny287_aatcctTCAAGCCTCCTCGCACctg
169.034907637446	m	indivsbcny288_ttgaTCAAGCCTCCTCGCACctg
153.844076909058	m	indivsbcny289_atttaTCAAGCCTCCTCGCACctg
163.483332483774	m	indivsbcny290_gactTCAAGCCTCCTCGCACcag
124.490963527479	m	indivsbcny291_gttatTCAAGCCTCCTCGCACcag
158.418433270879	m	indivsbcny292_atccacTCAAGCCTCCTCGCACcag
150.2597750564	m	indivsbcny293_tgccTCAAGCCTCCTCGCACcag
137.196209860185	m	indivsbcny294_cccgtTCAAGCCTCCTCGCACcag
126.830595677857	m	indivsbcny295_aatcctTCAAGCCTCCTCGCACcag
128.073416445412	m	indivsbcny296_ttgaTCAAGCCTCCTCGCACcag
104.473920190639	m	indivsbcny297_atttaTCAAGCCTCCTCGCACcag
174.850793535517	m	indivsbcy301_cgcccTCAAGCCTCCTCGCACtga
149.483109413739	m	indivsbcy302_actgagTCAAGCCTCCTCGCACtga
136.312875400675	m	indivsbcy303_tatccTCAAGCCTCCTCGCACtga
152.324653290267	m	indivsbcy304_gctacgTCAAGCCTCCTCGCACtga
140.752264635422	m	indivsbcy306_caaagTCAAGCCTCCTCGCACtga
121.671689394041	m	indivsbcy307_gaccTCAAGCCTCCTCGCACcca
136.044110493619	m	indivsbcy308_cgcccTCAAGCCTCCTCGCACcca
172.002325565674	m	indivsbcy309_actgagTCAAGCCTCCTCGCACcca
132.717745610751	m	indivsbcy310_gtctTCAAGCCTCCTCGCACcca
137.484544585928	m	indivsbcy311_tatccTCAAGCCTCCTCGCACcca
122.086854329203	m	indivsbcy312_gctacgTCAAGCCTCCTCGCACcca
129.993846008186	m	indivsbcy313_cacgTCAAGCCTCCTCGCACcca
131.499049426222	m	indivsbcy314_caaagTCAAGCCTCCTCGCACcca
147.671256512566	m	indivsbcy315_gaccTCAAGCCTCCTCGCACtgt
136.41847382228	m	indivsbcy316_cgcccTCAAGCCTCCTCGCACtgt
154.73978156893	m	indivsbcy317_actgagTCAAGCCTCCTCGCACtgt
166.198676288351	m	indivsbcy318_gtctTCAAGCCTCCTCGCACtgt
135.419348691389	m	indivsbcy319_tatccTCAAGCCTCCTCGCACtgt
141.20764851806	m	indivsbcy320_gctacgTCAAGCCTCCTCGCACtgt
140.79346575747	m	indivsbcy321_cacgTCAAGCCTCCTCGCACtgt
146.180710081734	m	indivsbcy322_caaagTCAAGCCTCCTCGCACtgt
117.115327775659	m	indivsbcy323_gaccTCAAGCCTCCTCGCACata
127.043299705258	m	indivsbcy324_cgcccTCAAGCCTCCTCGCACata
98.0734418688362	m	indivsbcy325_actgagTCAAGCCTCCTCGCACata
122.311078811365	m	indivsbcy326_gtctTCAAGCCTCCTCGCACata
153.456182671146	m	indivsbcy327_tatccTCAAGCCTCCTCGCACata
158.505520408596	m	indivsbcy328_gctacgTCAAGCCTCCTCGCACata
138.760224848477	m	indivsbcy329_cacgTCAAGCCTCCTCGCACata
142.492105044455	m	indivsbcy330_caaagTCAAGCCTCCTCGCACata
154.657039930292	m	indivsbcy331_gaccTCAAGCCTCCTCGCACccg
144.982757595515	m	indivsbcy332_cgcccTCAAGCCTCCTCGCACccg
158.314876117186	m	indivsbcy333_actgagTCAAGCCTCCTCGCACccg
149.341220029836	m	indivsbcy334_gtctTCAAGCCTCCTCGCACccg
157.009553849439	m	indivsbcy335_tatccTCAAGCCTCCTCGCACccg
150.239808306587	m	indivsbcy336_gctacgTCAAGCCTCCTCGCACccg
159.223113899961	m	indivsbcy337_cacgTCAAGCCTCCTCGCACccg
146.186182657596	m	indivsbcy338_caaagTCAAGCCTCCTCGCACccg
148.871756891628	m	indivsbcy339_gaccTCAAGCCTCCTCGCACtgg
125.055187817219	m	indivsbcy340_cgcccTCAAGCCTCCTCGCACtgg
182.548623659561	m	indivsbcy341_actgagTCAAGCCTCCTCGCACtgg
148.26867504635	m	indivsbcy342_gtctTCAAGCCTCCTCGCACtgg
162.52999723128	m	indivsbcy343_gtgcctTCAAGCCTCCTCGCACtga
140.271165960792	m	indivsbcy344_gattTCAAGCCTCCTCGCACtga
152.820155738698	m	indivsbcy345_ttgtaTCAAGCCTCCTCGCACtga
140.74658077552	m	indivsbcy346_cgcacaTCAAGCCTCCTCGCACtga
159.336122709196	m	indivsbcy347_gtctaTCAAGCCTCCTCGCACtga
170.344357112292	m	indivsbcy348_aaaaatTCAAGCCTCCTCGCACtga
89.3106936486331	m	indivsbcy349_ctgaTCAAGCCTCCTCGCACtga
150.913220096849	m	indivsbcy350_gtgcctTCAAGCCTCCTCGCACcca
167.187320093361	m	indivsbcy351_gattTCAAGCCTCCTCGCACcca
128.771114773462	m	indivsbcy352_ttgtaTCAAGCCTCCTCGCACcca
118.213366418523	m	indivsbcy353_cgcacaTCAAGCCTCCTCGCACcca
157.750435815563	m	indivsbcy354_aacgTCAAGCCTCCTCGCACcca
135.191715722525	m	indivsbcy355_gtctaTCAAGCCTCCTCGCACcca
164.188915582021	m	indivsbcy356_aaaaatTCAAGCCTCCTCGCACcca
139.504838625762	m	indivsbcy357_ctgaTCAAGCCTCCTCGCACcca
143.813768464636	m	indivsbcy358_gtgcctTCAAGCCTCCTCGCACtgt
178.661691473018	m	indivsbcy359_gattTCAAGCCTCCTCGCACtgt
149.050327071094	m	indivsbcy360_ttgtaTCAAGCCTCCTCGCACtgt
104.680466181614	m	indivsbcy361_cgcacaTCAAGCCTCCTCGCACtgt
148.396765463402	m	indivsbcy362_aacgTCAAGCCTCCTCGCACtgt
151.70365849247	m	indivsbcy363_gtctaTCAAGCCTCCTCGCACtgt
148.631086923295	m	indivsbcy364_aaaaatTCAAGCCTCCTCGCACtgt
141.658744876552	m	indivsbcy365_ctgaTCAAGCCTCCTCGCACtgt
165.72748715889	m	indivsbcy366_gtgcctTCAAGCCTCCTCGCACata
145.148200126629	m	indivsbcy367_gattTCAAGCCTCCTCGCACata
165.646611797525	m	indivsbcy368_ttgtaTCAAGCCTCCTCGCACata
138.047817802383	m	indivsbcy369_cgcacaTCAAGCCTCCTCGCACata
143.436397054583	m	indivsbcy371_gtctaTCAAGCCTCCTCGCACata
144.906866641992	m	indivsbcy372_aaaaatTCAAGCCTCCTCGCACata
123.832144453692	m	indivsbcy373_ctgaTCAAGCCTCCTCGCACata
141.305343140307	m	indivsbcy374_gtgcctTCAAGCCTCCTCGCACccg
161.851784049482	m	indivsbcy376_ttgtaTCAAGCCTCCTCGCACccg
148.697007367331	m	indivsbcy377_cgcacaTCAAGCCTCCTCGCACccg
154.783720074173	m	indivsbcy378_aacgTCAAGCCTCCTCGCACccg
141.854855398044	m	indivsbcy379_gtctaTCAAGCCTCCTCGCACccg
139.88423785402	m	indivsbcy380_aaaaatTCAAGCCTCCTCGCACccg
151.106584899534	m	indivsbcy381_ctgaTCAAGCCTCCTCGCACccg
172	m	indivsbcy382_gtgcctTCAAGCCTCCTCGCACtgg
154.240072614091	m	indivsbcy385_tatccTCAAGCCTCCTCGCACtgg
171.685759456048	m	indivsbcy387_cacgTCAAGCCTCCTCGCACtgg
142.517367362718	m	indivsbcy388_gacgtTCAAGCCTCCTCGCACtga
119.856580962415	m	indivsbcy389_cgcaacTCAAGCCTCCTCGCACtga
143.429425153976	m	indivsbcy390_ggtcTCAAGCCTCCTCGCACtga
145.292807805479	m	indivsbcy391_tgtaaTCAAGCCTCCTCGCACtga
155.294558822903	m	indivsbcy392_ttcccgTCAAGCCTCCTCGCACtga
153.242291812672	m	indivsbcy393_gaatTCAAGCCTCCTCGCACtga
149.219301700551	m	indivsbcy394_aggtcTCAAGCCTCCTCGCACtga
144.594605708512	m	indivsbcy395_agcacaTCAAGCCTCCTCGCACtga
166.175810514046	m	indivsbcy396_gacgtTCAAGCCTCCTCGCACcca
145.63928041569	m	indivsbcy397_cgcaacTCAAGCCTCCTCGCACcca
164.482217883879	m	indivsbcy398_ggtcTCAAGCCTCCTCGCACcca
153.690598281092	m	indivsbcy399_tgtaaTCAAGCCTCCTCGCACcca
127.153450602019	m	indivsbcy400_ttcccgTCAAGCCTCCTCGCACcca
167.395340436943	m	indivsbcy401_gaatTCAAGCCTCCTCGCACcca
139.30541985149	m	indivsbcy402_aggtcTCAAGCCTCCTCGCACcca
132.245226756961	m	indivsbcy403_agcacaTCAAGCCTCCTCGCACcca
122.756669879889	m	indivsbcy404_gacgtTCAAGCCTCCTCGCACtgt
137.29530217746	m	indivsbcy405_cgcaacTCAAGCCTCCTCGCACtgt
143.179607486541	m	indivsbcy406_ggtcTCAAGCCTCCTCGCACtgt
137.264707772974	m	indivsbcy407_tgtaaTCAAGCCTCCTCGCACtgt
169.894084652762	m	indivsbcy408_ttcccgTCAAGCCTCCTCGCACtgt
148.500505049646	m	indivsbcy409_gaatTCAAGCCTCCTCGCACtgt
137.972461020307	m	indivsbcy410_aggtcTCAAGCCTCCTCGCACtgt
114.010525829855	m	indivsbcy411_agcacaTCAAGCCTCCTCGCACtgt
122.423853884772	m	indivsbcy412_gacgtTCAAGCCTCCTCGCACata
131.307273218204	m	indivsbcy413_cgcaacTCAAGCCTCCTCGCACata
135.764501987817	m	indivsbcy414_ggtcTCAAGCCTCCTCGCACata
144.081921142106	m	indivsbcy415_tgtaaTCAAGCCTCCTCGCACata
120.716196096464	m	indivsbcy416_ttcccgTCAAGCCTCCTCGCACata
123.801453949459	m	indivsbcy417_gaatTCAAGCCTCCTCGCACata
141.528795656573	m	indivsbcy418_aggtcTCAAGCCTCCTCGCACata
128.612596583694	m	indivsbcy419_agcacaTCAAGCCTCCTCGCACata
129.842982097609	m	indivsbcy420_gacgtTCAAGCCTCCTCGCACccg
118.199830795141	m	indivsbcy421_cgcaacTCAAGCCTCCTCGCACccg
123.660826456886	m	indivsbcy422_ggtcTCAAGCCTCCTCGCACccg
168.62384173064	m	indivsbcy423_tgtaaTCAAGCCTCCTCGCACccg
158.053155615445	m	indivsbcy424_ttcccgTCAAGCCTCCTCGCACccg
142.565072861483	m	indivsbcy425_gaatTCAAGCCTCCTCGCACccg
126.829018761481	m	indivsbcy426_aggtcTCAAGCCTCCTCGCACccg
149.505852728246	m	indivsbcy427_agcacaTCAAGCCTCCTCGCACccg
112.133848591761	m	indivsbcy428_gacgtTCAAGCCTCCTCGCACtgg
129.213002441705	m	indivsbcy429_cgcaacTCAAGCCTCCTCGCACtgg
124.066111408394	m	indivsbcy430_ggtcTCAAGCCTCCTCGCACtgg
119.966662035751	m	indivsbcy431_tgtaaTCAAGCCTCCTCGCACtgg
140.321060429288	m	indivsbcy432_ttcccgTCAAGCCTCCTCGCACtgg
144.238691064499	m	indivsbcy433_gaatTCAAGCCTCCTCGCACtgg
128.965111561228	m	indivsbcy434_aggtcTCAAGCCTCCTCGCACtgg
110.30684475589	m	indivsbcy435_agcacaTCAAGCCTCCTCGCACtgg
133.274153533234	m	indivsbcy436_gactTCAAGCCTCCTCGCACtga
150.316998373438	m	indivsbcy437_gttatTCAAGCCTCCTCGCACtga
115.85162925052	m	indivsbcy438_atccacTCAAGCCTCCTCGCACtga
128.848748538742	m	indivsbcy439_tgccTCAAGCCTCCTCGCACtga
137.814367901173	m	indivsbcy440_cccgtTCAAGCCTCCTCGCACtga
129.739739478696	m	indivsbcy441_aatcctTCAAGCCTCCTCGCACtga
137.632844917193	m	indivsbcy442_ttgaTCAAGCCTCCTCGCACtga
155.91536165497	m	indivsbcy443_atttaTCAAGCCTCCTCGCACtga
137.802757592147	m	indivsbcy444_gactTCAAGCCTCCTCGCACcca
122.743635272873	m	indivsbcy445_gttatTCAAGCCTCCTCGCACcca
123.685083983478	m	indivsbcy446_atccacTCAAGCCTCCTCGCACcca
134.266898377821	m	indivsbcy447_tgccTCAAGCCTCCTCGCACcca
159.235674394904	m	indivsbcy448_cccgtTCAAGCCTCCTCGCACcca
148.761554173113	m	indivsbcy449_aatcctTCAAGCCTCCTCGCACcca
125.826865175923	m	indivsbcy450_ttgaTCAAGCCTCCTCGCACcca
136.708448897645	m	indivsbcy451_atttaTCAAGCCTCCTCGCACcca
117.026492727074	m	indivsbcy452_gactTCAAGCCTCCTCGCACtgt
151.511055702216	m	indivsbcy453_gttatTCAAGCCTCCTCGCACtgt
134.111893581442	m	indivsbcy454_atccacTCAAGCCTCCTCGCACtgt
137.920266821088	m	indivsbcy455_tgccTCAAGCCTCCTCGCACtgt
128.646803302686	m	indivsbcy456_cccgtTCAAGCCTCCTCGCACtgt
145.972600168662	m	indivsbcy457_aatcctTCAAGCCTCCTCGCACtgt
154.698416281486	m	indivsbcy459_atttaTCAAGCCTCCTCGCACtgt
134.579344626135	m	indivsbcy460_gactTCAAGCCTCCTCGCACata
141.856265282856	m	indivsbcy461_gttatTCAAGCCTCCTCGCACata
145.600824173492	m	indivsbcy462_atccacTCAAGCCTCCTCGCACata
115.834364503803	m	indivsbcy464_tgccTCAAGCCTCCTCGCACata
124.603370740923	m	indivsbcy465_cccgtTCAAGCCTCCTCGCACata
130.215206485264	m	indivsbcy466_aatcctTCAAGCCTCCTCGCACata
131.749762808136	m	indivsbcy467_ttgaTCAAGCCTCCTCGCACata
138.50920547025	m	indivsbcy468_atttaTCAAGCCTCCTCGCACata
126.81324851923	m	indivsbcy469_gactTCAAGCCTCCTCGCACccg
116.63275697676	m	indivsbcy470_gttatTCAAGCCTCCTCGCACccg
130.118407613988	m	indivsbcy473_atccacTCAAGCCTCCTCGCACccg
144.027775099111	m	indivsbcy474_tgccTCAAGCCTCCTCGCACccg
131.62826444195	m	indivsbcy475_cccgtTCAAGCCTCCTCGCACccg
121.71606303196	m	indivsbcy476_aatcctTCAAGCCTCCTCGCACccg
130.702716115619	m	indivsbcy477_ttgaTCAAGCCTCCTCGCACccg
144.975860059529	m	indivsbcy478_atttaTCAAGCCTCCTCGCACccg
148.777686499018	m	indivsbcy480_gttatTCAAGCCTCCTCGCACtgg
152.124948644198	m	indivsbcy481_atccacTCAAGCCTCCTCGCACtgg
138.246157270284	m	indivsbcy482_tgccTCAAGCCTCCTCGCACtgg
