# Supplementary material for: A Major Locus Controls a Genital Shape Difference Involved in Reproductive Isolation Between Drosophila yakuba and Drosophila santomea
Source: G3 (Bethesda). 2015 Oct 27;5(12):2893–901. doi: 10.1534/g3.115.023481 (PMC4683660; doi:10.1534/g3.115.023481)
Supplement: Supporting Information [file supp_g3.115.023481_FileS5.csv]

rawseacr	sex	id
0.464833898989919	m	indivsbcny100_gaccTCAAGCCTCCTCGCACtca
24.9896052292751	m	indivsbcny101_cgcccTCAAGCCTCCTCGCACtca
-7.07106781186548	m	indivsbcny102_actgagTCAAGCCTCCTCGCACtca
-2.68700576850888	m	indivsbcny103_gtctTCAAGCCTCCTCGCACtca
26.2049909941737	m	indivsbcny104_tatccTCAAGCCTCCTCGCACtca
13.8100447038197	m	indivsbcny105_gctacgTCAAGCCTCCTCGCACtca
31.1380203355199	m	indivsbcny106_cacgTCAAGCCTCCTCGCACtca
36.7100608286404	m	indivsbcny107_caaagTCAAGCCTCCTCGCACtca
7.96374515762998	m	indivsbcny108_gaccTCAAGCCTCCTCGCACacc
5.94167194974108	m	indivsbcny109_cgcccTCAAGCCTCCTCGCACacc
14.8882656413953	m	indivsbcny110_actgagTCAAGCCTCCTCGCACacc
10.8900696206298	m	indivsbcny111_gtctTCAAGCCTCCTCGCACacc
10.1833265556415	m	indivsbcny112_tatccTCAAGCCTCCTCGCACacc
30.4042584921528	m	indivsbcny113_gctacgTCAAGCCTCCTCGCACacc
-9.59542709447423	m	indivsbcny114_cacgTCAAGCCTCCTCGCACacc
-10.1613923976029	m	indivsbcny115_caaagTCAAGCCTCCTCGCACacc
9.85789926691927	m	indivsbcny116_gaccTCAAGCCTCCTCGCACcta
27.3897265333102	m	indivsbcny117_cgcccTCAAGCCTCCTCGCACcta
13.6387910748686	m	indivsbcny118_gtctTCAAGCCTCCTCGCACcta
32.4993049879913	m	indivsbcny119_tatccTCAAGCCTCCTCGCACcta
-6.58836842846961	m	indivsbcny120_gctacgTCAAGCCTCCTCGCACcta
1.03805634510356	m	indivsbcny121_cacgTCAAGCCTCCTCGCACcta
-21.8057989003737	m	indivsbcny122_caaagTCAAGCCTCCTCGCACcta
24.2890229574699	m	indivsbcny123_gaccTCAAGCCTCCTCGCACcgc
8.42052533388994	m	indivsbcny124_gacgtTCAAGCCTCCTCGCACtca
9.3113634283231	m	indivsbcny125_cgcaacTCAAGCCTCCTCGCACtca
5.57597435743737	m	indivsbcny126_ggtcTCAAGCCTCCTCGCACtca
21.5727748652002	m	indivsbcny127_tgtaaTCAAGCCTCCTCGCACtca
3.99954510221585	m	indivsbcny128_ttcccgTCAAGCCTCCTCGCACtca
-4.07380358840219	m	indivsbcny129_gaatTCAAGCCTCCTCGCACtca
2.029729860844	m	indivsbcny130_aggtcTCAAGCCTCCTCGCACtca
11.4228455310021	m	indivsbcny131_agcacaTCAAGCCTCCTCGCACtca
2.4303211608826	m	indivsbcny132_gacgtTCAAGCCTCCTCGCACacc
-8.32232524259758	m	indivsbcny133_cgcaacTCAAGCCTCCTCGCACacc
16.6619359344071	m	indivsbcny134_ggtcTCAAGCCTCCTCGCACacc
13.2836174224261	m	indivsbcny135_tgtaaTCAAGCCTCCTCGCACacc
29.2196732786556	m	indivsbcny136_ttcccgTCAAGCCTCCTCGCACacc
1.575102930581	m	indivsbcny137_gaatTCAAGCCTCCTCGCACacc
3.51256152189232	m	indivsbcny138_aggtcTCAAGCCTCCTCGCACacc
26.3856021344975	m	indivsbcny139_agcacaTCAAGCCTCCTCGCACacc
4.5708858891703	m	indivsbcny140_gacgtTCAAGCCTCCTCGCACcta
-12.4104798301367	m	indivsbcny141_cgcaacTCAAGCCTCCTCGCACcta
22.0456022513397	m	indivsbcny142_ggtcTCAAGCCTCCTCGCACcta
29.6188399523109	m	indivsbcny143_tgtaaTCAAGCCTCCTCGCACcta
-2.96459509678611	m	indivsbcny144_ttcccgTCAAGCCTCCTCGCACcta
24.2902728891474	m	indivsbcny145_gaatTCAAGCCTCCTCGCACcta
28.316656173449	m	indivsbcny146_aggtcTCAAGCCTCCTCGCACcta
31.0273621911236	m	indivsbcny147_agcacaTCAAGCCTCCTCGCACcta
33.4612783288167	m	indivsbcny148_gacgtTCAAGCCTCCTCGCACcgc
17.2417472752924	m	indivsbcny149_cgcaacTCAAGCCTCCTCGCACcgc
35.0233436572225	m	indivsbcny150_ggtcTCAAGCCTCCTCGCACcgc
20.9783503274668	m	indivsbcny151_cgcccTCAAGCCTCCTCGCACcgc
19.7016536033236	m	indivsbcny152_actgagTCAAGCCTCCTCGCACcgc
1.93192170287562	m	indivsbcny153_gtctTCAAGCCTCCTCGCACcgc
-6.27880365109311	m	indivsbcny154_tatccTCAAGCCTCCTCGCACcgc
15.2953215734578	m	indivsbcny155_gctacgTCAAGCCTCCTCGCACcgc
20.2363843092406	m	indivsbcny156_cacgTCAAGCCTCCTCGCACcgc
3.39002488933989	m	indivsbcny157_caaagTCAAGCCTCCTCGCACcgc
25.4087983323861	m	indivsbcny158_gaccTCAAGCCTCCTCGCACctg
20.1172976143638	m	indivsbcny159_cgcccTCAAGCCTCCTCGCACctg
-9.14107887451623	m	indivsbcny160_actgagTCAAGCCTCCTCGCACctg
9.70436041885226	m	indivsbcny161_gtctTCAAGCCTCCTCGCACctg
-0.560224134489663	m	indivsbcny162_tatccTCAAGCCTCCTCGCACctg
-4.0229103196349	m	indivsbcny163_gctacgTCAAGCCTCCTCGCACctg
-1.02906513965867	m	indivsbcny164_cacgTCAAGCCTCCTCGCACctg
12.9986736723936	m	indivsbcny165_caaagTCAAGCCTCCTCGCACctg
-4	m	indivsbcny166_gaccTCAAGCCTCCTCGCACcag
11.0713860437795	m	indivsbcny167_cgcccTCAAGCCTCCTCGCACcag
31.5347334263843	m	indivsbcny168_actgagTCAAGCCTCCTCGCACcag
4.11581479250141	m	indivsbcny169_gtctTCAAGCCTCCTCGCACcag
-10.8098538080158	m	indivsbcny170_tatccTCAAGCCTCCTCGCACcag
21.4468871445811	m	indivsbcny171_gctacgTCAAGCCTCCTCGCACcag
1.35738873969716	m	indivsbcny172_cacgTCAAGCCTCCTCGCACcag
10.7998832816386	m	indivsbcny173_caaagTCAAGCCTCCTCGCACcag
31.8861302432919	m	indivsbcny174_caaagTCAAGCCTCCTCGCACtgg
27.3396355786321	m	indivsbcny175_gtgcctTCAAGCCTCCTCGCACtca
36.448553565016	m	indivsbcny176_gattTCAAGCCTCCTCGCACtca
10.5748781822747	m	indivsbcny177_ttgtaTCAAGCCTCCTCGCACtca
15.7564509835954	m	indivsbcny178_cgcacaTCAAGCCTCCTCGCACtca
6.69816403649941	m	indivsbcny179_aacgTCAAGCCTCCTCGCACtca
-6.01246497793576	m	indivsbcny180_gtctaTCAAGCCTCCTCGCACtca
-6.57075812011106	m	indivsbcny181_aaaaatTCAAGCCTCCTCGCACtca
34.2929071941283	m	indivsbcny182_ctgaTCAAGCCTCCTCGCACtca
31.5276703763794	m	indivsbcny183_gtgcctTCAAGCCTCCTCGCACacc
10.7201194349079	m	indivsbcny184_gattTCAAGCCTCCTCGCACacc
31.2213870473569	m	indivsbcny185_ttgtaTCAAGCCTCCTCGCACacc
13.845804071177	m	indivsbcny186_cgcacaTCAAGCCTCCTCGCACacc
11.3180442637021	m	indivsbcny187_aacgTCAAGCCTCCTCGCACacc
18.1044746142833	m	indivsbcny188_gtctaTCAAGCCTCCTCGCACacc
21.8643673043795	m	indivsbcny189_aaaaatTCAAGCCTCCTCGCACacc
26.6868517408859	m	indivsbcny190_ctgaTCAAGCCTCCTCGCACacc
5.76185755583784	m	indivsbcny191_gtgcctTCAAGCCTCCTCGCACcta
-20.4212289068407	m	indivsbcny192_gattTCAAGCCTCCTCGCACcta
1.5963697620603	m	indivsbcny193_ttgtaTCAAGCCTCCTCGCACcta
21.716731548973	m	indivsbcny194_aacgTCAAGCCTCCTCGCACcta
10.9693496048599	m	indivsbcny195_gtctaTCAAGCCTCCTCGCACcta
20.6789271886727	m	indivsbcny196_aaaaatTCAAGCCTCCTCGCACcta
-2.77478875936466	m	indivsbcny198_gtgcctTCAAGCCTCCTCGCACcgc
-15.6830405465217	m	indivsbcny199_gattTCAAGCCTCCTCGCACcgc
-0.217099929672372	m	indivsbcny200_ttgtaTCAAGCCTCCTCGCACcgc
27.9582657616784	m	indivsbcny201_cgcacaTCAAGCCTCCTCGCACcgc
18.3973094937385	m	indivsbcny202_aacgTCAAGCCTCCTCGCACcgc
48.962413329769	m	indivsbcny203_gtctaTCAAGCCTCCTCGCACcgc
20.6847339405011	m	indivsbcny204_aaaaatTCAAGCCTCCTCGCACcgc
9.72223256717841	m	indivsbcny205_ctgaTCAAGCCTCCTCGCACcgc
-2.51746952548307	m	indivsbcny206_gtgcctTCAAGCCTCCTCGCACctg
18.9979990561909	m	indivsbcny207_gattTCAAGCCTCCTCGCACctg
31.7602964500475	m	indivsbcny208_ttgtaTCAAGCCTCCTCGCACctg
40.1467528742975	m	indivsbcny209_cgcacaTCAAGCCTCCTCGCACctg
6.18201973062734	m	indivsbcny210_aacgTCAAGCCTCCTCGCACctg
23.5358734117359	m	indivsbcny211_gtctaTCAAGCCTCCTCGCACctg
4.93497122181509	m	indivsbcny212_aaaaatTCAAGCCTCCTCGCACctg
19.8383714620093	m	indivsbcny213_ctgaTCAAGCCTCCTCGCACctg
20.0605225183197	m	indivsbcny214_gtgcctTCAAGCCTCCTCGCACcag
10.2129202995701	m	indivsbcny215_gattTCAAGCCTCCTCGCACcag
-16.0606979594977	m	indivsbcny216_ttgtaTCAAGCCTCCTCGCACcag
2.91593677384521	m	indivsbcny217_cgcacaTCAAGCCTCCTCGCACcag
19.7458045455997	m	indivsbcny218_aacgTCAAGCCTCCTCGCACcag
-2.57490523831487	m	indivsbcny219_gtctaTCAAGCCTCCTCGCACcag
24.3156401751301	m	indivsbcny220_aaaaatTCAAGCCTCCTCGCACcag
42.1935817311038	m	indivsbcny221_ctgaTCAAGCCTCCTCGCACcag
6.45079801629834	m	indivsbcny222_gattTCAAGCCTCCTCGCACtgg
30.774891207292	m	indivsbcny223_ttgtaTCAAGCCTCCTCGCACtgg
-2.20671468402037	m	indivsbcny224_cgcacaTCAAGCCTCCTCGCACtgg
21.3337861609851	m	indivsbcny225_aacgTCAAGCCTCCTCGCACtgg
-1.74794002726436	m	indivsbcny226_gtctaTCAAGCCTCCTCGCACtgg
22.8286485447879	m	indivsbcny227_aaaaatTCAAGCCTCCTCGCACtgg
14.4499037533054	m	indivsbcny228_ctgaTCAAGCCTCCTCGCACtgg
14.3014886604046	m	indivsbcny229_tgtaaTCAAGCCTCCTCGCACcgc
-3.59648648348728	m	indivsbcny230_ttcccgTCAAGCCTCCTCGCACcgc
24.3251190019729	m	indivsbcny231_gaatTCAAGCCTCCTCGCACcgc
22.1040915027044	m	indivsbcny232_aggtcTCAAGCCTCCTCGCACcgc
17.5647157458186	m	indivsbcny233_agcacaTCAAGCCTCCTCGCACcgc
24.641350569311	m	indivsbcny234_gacgtTCAAGCCTCCTCGCACctg
0.983130049483584	m	indivsbcny235_cgcaacTCAAGCCTCCTCGCACctg
8.45025755870639	m	indivsbcny236_ggtcTCAAGCCTCCTCGCACctg
31.1111549046039	m	indivsbcny237_tgtaaTCAAGCCTCCTCGCACctg
0.821994936526785	m	indivsbcny238_ttcccgTCAAGCCTCCTCGCACctg
4.7443355823688	m	indivsbcny239_gaatTCAAGCCTCCTCGCACctg
18.0813611854195	m	indivsbcny240_aggtcTCAAGCCTCCTCGCACctg
33.7117979511761	m	indivsbcny241_agcacaTCAAGCCTCCTCGCACctg
24.4674490198398	m	indivsbcny242_gacgtTCAAGCCTCCTCGCACcag
26.4266488802456	m	indivsbcny243_cgcaacTCAAGCCTCCTCGCACcag
7.32504897654113	m	indivsbcny244_ggtcTCAAGCCTCCTCGCACcag
9.00247602140566	m	indivsbcny245_tgtaaTCAAGCCTCCTCGCACcag
7.28568083581415	m	indivsbcny246_ttcccgTCAAGCCTCCTCGCACcag
7.87024854200107	m	indivsbcny247_gaatTCAAGCCTCCTCGCACcag
-12.3289693709343	m	indivsbcny248_aggtcTCAAGCCTCCTCGCACcag
44.9105949466441	m	indivsbcny249_agcacaTCAAGCCTCCTCGCACcag
6.92216929102202	m	indivsbcny250_gactTCAAGCCTCCTCGCACtca
24.9796164476021	m	indivsbcny252_atccacTCAAGCCTCCTCGCACtca
22.3202664873377	m	indivsbcny253_tgccTCAAGCCTCCTCGCACtca
36.4538437717146	m	indivsbcny254_cccgtTCAAGCCTCCTCGCACtca
9.27648239006824	m	indivsbcny255_aatcctTCAAGCCTCCTCGCACtca
26.5966471160117	m	indivsbcny256_ttgaTCAAGCCTCCTCGCACtca
7.04545082547539	m	indivsbcny257_atttaTCAAGCCTCCTCGCACtca
-9.26354194841052	m	indivsbcny258_gactTCAAGCCTCCTCGCACacc
-11.9982526834827	m	indivsbcny259_gttatTCAAGCCTCCTCGCACacc
21.1249320819412	m	indivsbcny260_atccacTCAAGCCTCCTCGCACacc
-12.4663659558896	m	indivsbcny261_tgccTCAAGCCTCCTCGCACacc
13.0401002162503	m	indivsbcny262_cccgtTCAAGCCTCCTCGCACacc
3.93072763646874	m	indivsbcny263_aatcctTCAAGCCTCCTCGCACacc
5.72638354241582	m	indivsbcny264_ttgaTCAAGCCTCCTCGCACacc
-21.7761104657724	m	indivsbcny265_atttaTCAAGCCTCCTCGCACacc
-0.0310338715892513	m	indivsbcny266_gactTCAAGCCTCCTCGCACcta
31.6520170053255	m	indivsbcny267_gttatTCAAGCCTCCTCGCACcta
-9.47856739698094	m	indivsbcny269_tgccTCAAGCCTCCTCGCACcta
13.1274630317279	m	indivsbcny270_cccgtTCAAGCCTCCTCGCACcta
16.079174206734	m	indivsbcny271_aatcctTCAAGCCTCCTCGCACcta
-11.3648571213348	m	indivsbcny273_atttaTCAAGCCTCCTCGCACcta
12.4530894878667	m	indivsbcny274_gactTCAAGCCTCCTCGCACcgc
16.6740790160065	m	indivsbcny275_gttatTCAAGCCTCCTCGCACcgc
28.4439593504387	m	indivsbcny276_atccacTCAAGCCTCCTCGCACcgc
-0.977117024954376	m	indivsbcny277_tgccTCAAGCCTCCTCGCACcgc
20.3069071523679	m	indivsbcny278_cccgtTCAAGCCTCCTCGCACcgc
23.6354555848896	m	indivsbcny279_aatcctTCAAGCCTCCTCGCACcgc
-3.5253141016201	m	indivsbcny280_ttgaTCAAGCCTCCTCGCACcgc
12.6535509525864	m	indivsbcny281_atttaTCAAGCCTCCTCGCACcgc
0.211082355045734	m	indivsbcny282_gactTCAAGCCTCCTCGCACctg
-17.4413302244984	m	indivsbcny283_gttatTCAAGCCTCCTCGCACctg
3.25365369549439	m	indivsbcny284_atccacTCAAGCCTCCTCGCACctg
1.15394951355939	m	indivsbcny285_tgccTCAAGCCTCCTCGCACctg
-0.927241837107941	m	indivsbcny286_cccgtTCAAGCCTCCTCGCACctg
7.12817992301607	m	indivsbcny287_aatcctTCAAGCCTCCTCGCACctg
10.5728152869792	m	indivsbcny288_ttgaTCAAGCCTCCTCGCACctg
-0.448198223144075	m	indivsbcny289_atttaTCAAGCCTCCTCGCACctg
-6.51006371251351	m	indivsbcny290_gactTCAAGCCTCCTCGCACcag
8.79224692277691	m	indivsbcny291_gttatTCAAGCCTCCTCGCACcag
1.8	m	indivsbcny292_atccacTCAAGCCTCCTCGCACcag
25.1810544230923	m	indivsbcny293_tgccTCAAGCCTCCTCGCACcag
16.8571762881621	m	indivsbcny294_cccgtTCAAGCCTCCTCGCACcag
19.0814037208741	m	indivsbcny295_aatcctTCAAGCCTCCTCGCACcag
15.0766668183966	m	indivsbcny296_ttgaTCAAGCCTCCTCGCACcag
6.57519512017259	m	indivsbcny297_atttaTCAAGCCTCCTCGCACcag
17.9056811802945	m	indivsbcy301_cgcccTCAAGCCTCCTCGCACtga
13.8108553691434	m	indivsbcy302_actgagTCAAGCCTCCTCGCACtga
26.4019928865913	m	indivsbcy303_tatccTCAAGCCTCCTCGCACtga
-4.36946028497773	m	indivsbcy304_gctacgTCAAGCCTCCTCGCACtga
0.259690989264479	m	indivsbcy306_caaagTCAAGCCTCCTCGCACtga
8.15221613661495	m	indivsbcy307_gaccTCAAGCCTCCTCGCACcca
20.0849250752994	m	indivsbcy308_cgcccTCAAGCCTCCTCGCACcca
8.30354443108202	m	indivsbcy309_actgagTCAAGCCTCCTCGCACcca
20.9761326746241	m	indivsbcy310_gtctTCAAGCCTCCTCGCACcca
20.1017901494647	m	indivsbcy311_tatccTCAAGCCTCCTCGCACcca
9.69634231760385	m	indivsbcy312_gctacgTCAAGCCTCCTCGCACcca
15.3123501704107	m	indivsbcy313_cacgTCAAGCCTCCTCGCACcca
12.6115284259669	m	indivsbcy314_caaagTCAAGCCTCCTCGCACcca
42.1864376469926	m	indivsbcy315_gaccTCAAGCCTCCTCGCACtgt
1.72216064819246	m	indivsbcy316_cgcccTCAAGCCTCCTCGCACtgt
29.3853826826376	m	indivsbcy317_actgagTCAAGCCTCCTCGCACtgt
-10.0993129218266	m	indivsbcy318_gtctTCAAGCCTCCTCGCACtgt
15.1212460420129	m	indivsbcy319_tatccTCAAGCCTCCTCGCACtgt
25.9686252419358	m	indivsbcy320_gctacgTCAAGCCTCCTCGCACtgt
13.2308240331124	m	indivsbcy321_cacgTCAAGCCTCCTCGCACtgt
9.98985057825793	m	indivsbcy322_caaagTCAAGCCTCCTCGCACtgt
5.81979608965803	m	indivsbcy323_gaccTCAAGCCTCCTCGCACata
-7.2972972972973	m	indivsbcy324_cgcccTCAAGCCTCCTCGCACata
18.7519410759966	m	indivsbcy325_actgagTCAAGCCTCCTCGCACata
15.9667566841174	m	indivsbcy326_gtctTCAAGCCTCCTCGCACata
-5.23799921132134	m	indivsbcy327_tatccTCAAGCCTCCTCGCACata
15.7968495284617	m	indivsbcy328_gctacgTCAAGCCTCCTCGCACata
12.3135005653569	m	indivsbcy329_cacgTCAAGCCTCCTCGCACata
7.30447950489598	m	indivsbcy330_caaagTCAAGCCTCCTCGCACata
33.6151529935858	m	indivsbcy331_gaccTCAAGCCTCCTCGCACccg
-3.73552251236249	m	indivsbcy332_cgcccTCAAGCCTCCTCGCACccg
7.51664444585347	m	indivsbcy333_actgagTCAAGCCTCCTCGCACccg
-2.00824689086899	m	indivsbcy334_gtctTCAAGCCTCCTCGCACccg
20.2553518391116	m	indivsbcy335_tatccTCAAGCCTCCTCGCACccg
13.1651840206857	m	indivsbcy336_gctacgTCAAGCCTCCTCGCACccg
36.6538646601613	m	indivsbcy337_cacgTCAAGCCTCCTCGCACccg
4.23014392746379	m	indivsbcy338_caaagTCAAGCCTCCTCGCACccg
25	m	indivsbcy339_gaccTCAAGCCTCCTCGCACtgg
21.1534847300011	m	indivsbcy340_cgcccTCAAGCCTCCTCGCACtgg
-0.982338566422474	m	indivsbcy341_actgagTCAAGCCTCCTCGCACtgg
41.9169174105883	m	indivsbcy342_gtctTCAAGCCTCCTCGCACtgg
5.61951849369645	m	indivsbcy343_gtgcctTCAAGCCTCCTCGCACtga
6.86343941285184	m	indivsbcy344_gattTCAAGCCTCCTCGCACtga
40.1979520186423	m	indivsbcy345_ttgtaTCAAGCCTCCTCGCACtga
37.5272406523009	m	indivsbcy346_cgcacaTCAAGCCTCCTCGCACtga
8.067448449431	m	indivsbcy347_gtctaTCAAGCCTCCTCGCACtga
8.93390203708496	m	indivsbcy348_aaaaatTCAAGCCTCCTCGCACtga
20.6525507252466	m	indivsbcy349_ctgaTCAAGCCTCCTCGCACtga
24.7352529846275	m	indivsbcy350_gtgcctTCAAGCCTCCTCGCACcca
-7.07919828231238	m	indivsbcy351_gattTCAAGCCTCCTCGCACcca
32.0776452776732	m	indivsbcy352_ttgtaTCAAGCCTCCTCGCACcca
14.2935853622093	m	indivsbcy353_cgcacaTCAAGCCTCCTCGCACcca
10.5697786490378	m	indivsbcy354_aacgTCAAGCCTCCTCGCACcca
24.2419445599569	m	indivsbcy355_gtctaTCAAGCCTCCTCGCACcca
-2.92856118055186	m	indivsbcy356_aaaaatTCAAGCCTCCTCGCACcca
20.9167929895553	m	indivsbcy357_ctgaTCAAGCCTCCTCGCACcca
-12.6179458102086	m	indivsbcy358_gtgcctTCAAGCCTCCTCGCACtgt
-5.77801643675172	m	indivsbcy359_gattTCAAGCCTCCTCGCACtgt
12.3529798159367	m	indivsbcy360_ttgtaTCAAGCCTCCTCGCACtgt
19.1443290079861	m	indivsbcy361_cgcacaTCAAGCCTCCTCGCACtgt
15.8394001760845	m	indivsbcy362_aacgTCAAGCCTCCTCGCACtgt
25.4468760085952	m	indivsbcy363_gtctaTCAAGCCTCCTCGCACtgt
-1.32288586302432	m	indivsbcy364_aaaaatTCAAGCCTCCTCGCACtgt
12.5480093742357	m	indivsbcy365_ctgaTCAAGCCTCCTCGCACtgt
6.87463356776323	m	indivsbcy366_gtgcctTCAAGCCTCCTCGCACata
17.6836801307564	m	indivsbcy367_gattTCAAGCCTCCTCGCACata
24.3680157981096	m	indivsbcy368_ttgtaTCAAGCCTCCTCGCACata
14.7538061593023	m	indivsbcy369_cgcacaTCAAGCCTCCTCGCACata
28.5802605978938	m	indivsbcy371_gtctaTCAAGCCTCCTCGCACata
44.1642071259509	m	indivsbcy372_aaaaatTCAAGCCTCCTCGCACata
4.7286798992282	m	indivsbcy373_ctgaTCAAGCCTCCTCGCACata
12.3268007383084	m	indivsbcy374_gtgcctTCAAGCCTCCTCGCACccg
33.2933145441464	m	indivsbcy376_ttgtaTCAAGCCTCCTCGCACccg
27.3117581149263	m	indivsbcy377_cgcacaTCAAGCCTCCTCGCACccg
7.20287054355438	m	indivsbcy378_aacgTCAAGCCTCCTCGCACccg
33.2707255176467	m	indivsbcy379_gtctaTCAAGCCTCCTCGCACccg
-4.56853809138301	m	indivsbcy380_aaaaatTCAAGCCTCCTCGCACccg
3.70392883920946	m	indivsbcy381_ctgaTCAAGCCTCCTCGCACccg
4.41446989841201	m	indivsbcy382_gtgcctTCAAGCCTCCTCGCACtgg
21.3688477967279	m	indivsbcy385_tatccTCAAGCCTCCTCGCACtgg
-19.7583274068928	m	indivsbcy387_cacgTCAAGCCTCCTCGCACtgg
34.8995150814198	m	indivsbcy388_gacgtTCAAGCCTCCTCGCACtga
3.12057539902655	m	indivsbcy389_cgcaacTCAAGCCTCCTCGCACtga
5.02953761618791	m	indivsbcy390_ggtcTCAAGCCTCCTCGCACtga
-12.5854603716107	m	indivsbcy391_tgtaaTCAAGCCTCCTCGCACtga
14.6873929679546	m	indivsbcy392_ttcccgTCAAGCCTCCTCGCACtga
11.5013734469309	m	indivsbcy393_gaatTCAAGCCTCCTCGCACtga
23.8903344231648	m	indivsbcy394_aggtcTCAAGCCTCCTCGCACtga
12.4464260551099	m	indivsbcy395_agcacaTCAAGCCTCCTCGCACtga
16.5968416673714	m	indivsbcy396_gacgtTCAAGCCTCCTCGCACcca
15.8427505854883	m	indivsbcy397_cgcaacTCAAGCCTCCTCGCACcca
30.4844091364209	m	indivsbcy398_ggtcTCAAGCCTCCTCGCACcca
15.3981165395643	m	indivsbcy399_tgtaaTCAAGCCTCCTCGCACcca
4.63587922047037	m	indivsbcy400_ttcccgTCAAGCCTCCTCGCACcca
19.1312627183941	m	indivsbcy401_gaatTCAAGCCTCCTCGCACcca
11.4571155508259	m	indivsbcy402_aggtcTCAAGCCTCCTCGCACcca
20.7512757347057	m	indivsbcy403_agcacaTCAAGCCTCCTCGCACcca
15.2046295673155	m	indivsbcy404_gacgtTCAAGCCTCCTCGCACtgt
-5.08885948756107	m	indivsbcy405_cgcaacTCAAGCCTCCTCGCACtgt
29.8102189455733	m	indivsbcy406_ggtcTCAAGCCTCCTCGCACtgt
27.2816816827778	m	indivsbcy407_tgtaaTCAAGCCTCCTCGCACtgt
8.51361630517179	m	indivsbcy408_ttcccgTCAAGCCTCCTCGCACtgt
34.9365982890975	m	indivsbcy409_gaatTCAAGCCTCCTCGCACtgt
3.14008659175988	m	indivsbcy410_aggtcTCAAGCCTCCTCGCACtgt
14.2518867614703	m	indivsbcy411_agcacaTCAAGCCTCCTCGCACtgt
17.7727164023136	m	indivsbcy412_gacgtTCAAGCCTCCTCGCACata
27.9722684665267	m	indivsbcy413_cgcaacTCAAGCCTCCTCGCACata
1.24006049755632	m	indivsbcy414_ggtcTCAAGCCTCCTCGCACata
3.53160297782689	m	indivsbcy415_tgtaaTCAAGCCTCCTCGCACata
5.98942331083947	m	indivsbcy416_ttcccgTCAAGCCTCCTCGCACata
9.1706052144883	m	indivsbcy417_gaatTCAAGCCTCCTCGCACata
36.0877516079532	m	indivsbcy418_aggtcTCAAGCCTCCTCGCACata
7.99084923529739	m	indivsbcy419_agcacaTCAAGCCTCCTCGCACata
-1.71240221982405	m	indivsbcy420_gacgtTCAAGCCTCCTCGCACccg
18.6752431277976	m	indivsbcy421_cgcaacTCAAGCCTCCTCGCACccg
20.1634305364547	m	indivsbcy422_ggtcTCAAGCCTCCTCGCACccg
34.4793983231701	m	indivsbcy423_tgtaaTCAAGCCTCCTCGCACccg
8.35013850318887	m	indivsbcy424_ttcccgTCAAGCCTCCTCGCACccg
24.137114057165	m	indivsbcy425_gaatTCAAGCCTCCTCGCACccg
31.2155089658971	m	indivsbcy426_aggtcTCAAGCCTCCTCGCACccg
17.539334295237	m	indivsbcy427_agcacaTCAAGCCTCCTCGCACccg
17.9567166869886	m	indivsbcy428_gacgtTCAAGCCTCCTCGCACtgg
21.6673900327842	m	indivsbcy429_cgcaacTCAAGCCTCCTCGCACtgg
9.77395949969136	m	indivsbcy430_ggtcTCAAGCCTCCTCGCACtgg
21.4970632520281	m	indivsbcy431_tgtaaTCAAGCCTCCTCGCACtgg
29.558746305772	m	indivsbcy432_ttcccgTCAAGCCTCCTCGCACtgg
15.8113480169987	m	indivsbcy433_gaatTCAAGCCTCCTCGCACtgg
12.7148776163306	m	indivsbcy434_aggtcTCAAGCCTCCTCGCACtgg
-1.06887185697451	m	indivsbcy435_agcacaTCAAGCCTCCTCGCACtgg
14.0682165759177	m	indivsbcy436_gactTCAAGCCTCCTCGCACtga
-8.46711727477082	m	indivsbcy437_gttatTCAAGCCTCCTCGCACtga
15.1788459352094	m	indivsbcy438_atccacTCAAGCCTCCTCGCACtga
-1.15627477297306	m	indivsbcy439_tgccTCAAGCCTCCTCGCACtga
15.9202774464986	m	indivsbcy440_cccgtTCAAGCCTCCTCGCACtga
15.4105421207181	m	indivsbcy441_aatcctTCAAGCCTCCTCGCACtga
4.66534447747264	m	indivsbcy442_ttgaTCAAGCCTCCTCGCACtga
14.3918948562927	m	indivsbcy443_atttaTCAAGCCTCCTCGCACtga
18.7046851323843	m	indivsbcy444_gactTCAAGCCTCCTCGCACcca
4.96396959577934	m	indivsbcy445_gttatTCAAGCCTCCTCGCACcca
9.43026360423049	m	indivsbcy446_atccacTCAAGCCTCCTCGCACcca
17.8531796245858	m	indivsbcy447_tgccTCAAGCCTCCTCGCACcca
1.34738219260328	m	indivsbcy448_cccgtTCAAGCCTCCTCGCACcca
10.3533044717508	m	indivsbcy449_aatcctTCAAGCCTCCTCGCACcca
10.1615698464652	m	indivsbcy450_ttgaTCAAGCCTCCTCGCACcca
21.3645953673483	m	indivsbcy451_atttaTCAAGCCTCCTCGCACcca
19.0729105038478	m	indivsbcy452_gactTCAAGCCTCCTCGCACtgt
16.2902812760525	m	indivsbcy453_gttatTCAAGCCTCCTCGCACtgt
7.12806413986073	m	indivsbcy454_atccacTCAAGCCTCCTCGCACtgt
18.1840750092383	m	indivsbcy455_tgccTCAAGCCTCCTCGCACtgt
36.7233853345552	m	indivsbcy456_cccgtTCAAGCCTCCTCGCACtgt
24.3090584256415	m	indivsbcy457_aatcctTCAAGCCTCCTCGCACtgt
18.4891327171696	m	indivsbcy459_atttaTCAAGCCTCCTCGCACtgt
13.5351287178186	m	indivsbcy460_gactTCAAGCCTCCTCGCACata
2.64262477547818	m	indivsbcy461_gttatTCAAGCCTCCTCGCACata
24.5441396854607	m	indivsbcy462_atccacTCAAGCCTCCTCGCACata
0.0188144173676719	m	indivsbcy464_tgccTCAAGCCTCCTCGCACata
9.08489210082471	m	indivsbcy465_cccgtTCAAGCCTCCTCGCACata
25.4509520607655	m	indivsbcy466_aatcctTCAAGCCTCCTCGCACata
22.0642201834862	m	indivsbcy467_ttgaTCAAGCCTCCTCGCACata
24.3328007634275	m	indivsbcy468_atttaTCAAGCCTCCTCGCACata
6.89008316681019	m	indivsbcy469_gactTCAAGCCTCCTCGCACccg
13.1100844911335	m	indivsbcy470_gttatTCAAGCCTCCTCGCACccg
34.8952398415674	m	indivsbcy473_atccacTCAAGCCTCCTCGCACccg
14.4874639484707	m	indivsbcy474_tgccTCAAGCCTCCTCGCACccg
23.8371914474863	m	indivsbcy475_cccgtTCAAGCCTCCTCGCACccg
18.1498227565026	m	indivsbcy476_aatcctTCAAGCCTCCTCGCACccg
17.20134404126	m	indivsbcy477_ttgaTCAAGCCTCCTCGCACccg
28.306581144651	m	indivsbcy478_atttaTCAAGCCTCCTCGCACccg
8.31365768629729	m	indivsbcy480_gttatTCAAGCCTCCTCGCACtgg
24.0115097547811	m	indivsbcy481_atccacTCAAGCCTCCTCGCACtgg
37.6968894132978	m	indivsbcy482_tgccTCAAGCCTCCTCGCACtgg
