# Supplementary material for: A Major Locus Controls a Genital Shape Difference Involved in Reproductive Isolation Between Drosophila yakuba and Drosophila santomea
Source: G3 (Bethesda). 2015 Oct 27;5(12):2893–901. doi: 10.1534/g3.115.023481 (PMC4683660; doi:10.1534/g3.115.023481)
Supplement: Supporting Information [file supp_g3.115.023481_FileS6.csv]

Image	Id	session	2_X	2_Y	3_X	3_Y	4_X	4_Y	5_X	5_Y	6_X	6_Y
1.tif	0	1	637	283	672	313	745	308	804	373	844	360
10.tif	1	1	615	345	624	361	695	350	767	381	792	357
11.tif	2	1	620	345	626	358	696	334	769	361	790	334
12.tif	3	1	643	371	654	379	730	382	792	410	822	412
13.tif	4	1	632	358	662	377	717	353	774	357	804	323
14.tif	5	1	645	336	666	348	726	343	789	369	803	351
15.tif	6	1	610	320	633	340	697	332	770	368	797	343
17.tif	7	1	596	362	638	365	709	337	791	374	820	362
18.tif	8	1	604	394	627	405	702	383	776	391	786	382
19.tif	9	1	647	344	658	368	731	376	797	409	826	390
2.tif	10	1	657	339	658	351	738	327	785	335	800	332
20.tif	11	1	597	369	613	393	687	368	743	390	769	374
21.tif	12	1	574	381	586	398	635	366	701	364	704	340
22.tif	13	1	372	585	414	613	466	580	524	553	536	513
23.tif	14	1	598	309	612	337	692	330	751	359	764	355
3.tif	15	1	627	330	669	351	734	354	782	376	819	366
4.tif	16	1	605	339	613	348	665	329	723	331	732	316
5.tif	17	1	605	340	621	353	710	358	783	392	816	374
6.tif	18	1	610	319	628	331	684	319	741	340	769	320
7.tif	19	1	583	325	609	332	659	307	714	315	743	289
8.tif	20	1	626	318	656	318	714	306	775	324	783	310
9.tif	21	1	613	340	626	352	701	348	776	368	799	356
1.tif	0	2	550	403	587	404	646	364	728	382	749	355
10.tif	1	2	593	383	606	399	677	371	742	382	767	356
11.tif	2	2	609	383	621	390	692	366	763	390	782	365
12.tif	3	2	429	541	445	557	504	543	570	562	585	551
13.tif	4	2	571	382	611	402	651	375	712	367	734	332
14.tif	5	2	646	387	658	404	717	414	774	458	796	445
15.tif	6	2	583	387	599	402	673	381	750	396	769	359
17.tif	7	2	386	593	427	589	494	548	582	572	613	555
18.tif	8	2	552	406	578	411	636	366	712	350	714	330
19.tif	9	2	575	457	594	462	638	407	691	365	693	329
2.tif	10	2	436	571	442	588	508	566	562	569	578	563
20.tif	11	2	598	369	616	393	691	384	750	411	775	401
21.tif	12	2	568	396	583	406	634	379	694	375	699	354
22.tif	13	2	513	558	526	600	602	620	656	641	693	621
23.tif	14	2	556	468	580	476	625	414	689	383	702	372
3.tif	15	2	415	525	451	545	509	547	568	568	608	558
4.tif	16	2	555	425	569	426	602	386	656	364	662	343
5.tif	17	2	544	416	570	421	645	383	720	370	742	339
6.tif	18	2	614	332	634	338	685	318	745	337	767	313
7.tif	19	2	643	329	652	352	715	360	763	394	790	392
8.tif	20	2	609	364	623	364	689	338	745	343	746	323
9.tif	21	2	587	365	611	368	672	345	757	342	770	324
1.tif	0	3	513	402	551	408	611	372	696	400	723	366
10.tif	1	3	620	456	622	473	697	490	748	539	775	527
11.tif	2	3	543	452	552	458	623	422	693	435	711	408
12.tif	3	3	558	418	575	439	637	417	697	433	716	421
13.tif	4	3	537	435	571	461	622	440	678	445	714	419
14.tif	5	3	532	462	552	469	612	444	686	459	700	434
15.tif	6	3	519	574	527	597	605	604	664	656	699	631
17.tif	7	3	431	770	459	762	497	677	570	655	596	626
18.tif	8	3	557	377	573	394	666	389	728	407	737	394
19.tif	9	3	575	364	594	391	657	402	721	435	749	418
2.tif	10	3	456	493	448	511	530	529	567	558	579	558
20.tif	11	3	472	479	501	489	563	443	632	430	643	410
21.tif	12	3	331	596	348	602	382	550	435	517	426	503
22.tif	13	3	493	559	544	568	587	514	639	473	637	440
23.tif	14	3	521	471	544	483	601	433	644	427	650	418
3.tif	15	3	450	649	489	665	553	662	604	681	643	669
4.tif	16	3	424	666	437	670	477	631	527	614	534	596
5.tif	17	3	496	395	529	406	602	383	679	389	705	366
6.tif	18	3	572	377	591	387	647	373	703	396	733	373
7.tif	19	3	615	455	626	475	693	493	732	529	747	527
8.tif	20	3	368	717	388	696	417	646	474	612	460	594
9.tif	21	3	570	425	585	442	658	438	740	462	756	452
1.tif	0	4	380	392	418	407	487	384	563	430	599	407
10.tif	1	4	502	453	510	470	587	482	637	526	670	512
11.tif	2	4	427	510	438	509	479	444	544	419	548	382
12.tif	3	4	399	757	421	756	456	703	508	680	523	656
13.tif	4	4	378	717	422	726	468	686	519	675	534	631
14.tif	5	4	500	364	522	376	581	364	648	392	666	371
15.tif	6	4	430	449	446	459	506	424	590	407	600	363
17.tif	7	4	349	456	374	455	450	410	537	425	563	408
18.tif	8	4	444	384	459	398	541	376	611	384	618	373
19.tif	9	4	509	415	526	441	599	457	655	491	683	474
2.tif	10	4	745	350	748	363	834	323	869	328	886	321
20.tif	11	4	464	413	493	434	561	404	625	407	649	388
21.tif	12	4	801	286	805	302	872	309	917	340	931	321
22.tif	13	4	521	623	539	663	595	662	659	685	695	653
23.tif	14	4	349	573	378	567	396	499	429	471	434	456
3.tif	15	4	423	385	449	415	505	424	570	455	606	457
4.tif	16	4	517	356	520	369	575	368	630	389	645	376
5.tif	17	4	395	471	424	468	486	410	554	384	568	348
6.tif	18	4	313	539	333	532	363	485	422	458	422	426
7.tif	19	4	666	359	684	365	732	330	791	322	809	299
8.tif	20	4	656	444	681	418	718	368	769	340	762	318
9.tif	21	4	509	341	531	358	604	353	684	370	701	357
1.tif	0	5	510	548	547	530	577	465	671	442	677	404
10.tif	1	5	549	599	566	605	625	553	694	540	701	507
11.tif	2	5	544	471	566	486	640	445	712	452	725	444
12.tif	3	5	562	524	583	520	608	458	658	419	662	397
13.tif	4	5	593	270	627	298	688	288	736	304	775	275
14.tif	5	5	659	421	683	431	738	412	811	426	822	404
15.tif	6	5	416	596	455	624	519	581	585	585	601	566
17.tif	7	5	341	558	376	574	456	570	538	639	559	635
18.tif	8	5	437	705	466	698	496	624	548	578	543	560
19.tif	9	5	605	407	620	440	691	451	756	477	783	454
2.tif	10	5	604	533	619	545	662	482	706	449	713	436
20.tif	11	5	545	595	576	604	625	544	678	523	695	492
21.tif	12	5	621	472	629	488	688	488	740	516	755	497
22.tif	13	5	655	398	680	440	750	445	816	465	843	442
23.tif	14	5	601	512	627	524	681	478	723	472	735	464
3.tif	15	5	418	563	453	560	516	529	563	526	597	498
4.tif	16	5	605	487	619	502	674	478	730	481	736	468
5.tif	17	5	575	392	596	419	688	421	747	448	783	440
6.tif	18	5	315	658	328	659	372	601	421	583	422	547
7.tif	19	5	598	334	618	348	684	329	731	342	754	330
8.tif	20	5	563	223	592	222	649	208	711	222	717	210
9.tif	21	5	709	199	737	225	802	259	844	300	874	304
