# Supplementary material for: A Major Locus Controls a Genital Shape Difference Involved in Reproductive Isolation Between Drosophila yakuba and Drosophila santomea
Source: G3 (Bethesda). 2015 Oct 27;5(12):2893–901. doi: 10.1534/g3.115.023481 (PMC4683660; doi:10.1534/g3.115.023481)
Supplement: Supporting Information [file supp_g3.115.023481_FileS10.R]

rm(list=ls(all=TRUE))
setwd("~/Documents/Work/Lab/Laius/2015/peluffo_genetics_qtlvb/")
#======================
#TO LOAD BEFORE
#======================
library(shapes)
library(shape)
library(geomorph)
library(qtl)
library(gplots)

#If packages are missing
#install.packages("shapes");install.packages("shape");install.packages("geomorph");install.packages("qtl");install.packages("gplots")

#Personal function to read .tps files
source("analysis/scripts/functions/read.cross.msg.R",chdir = TRUE)

#======================
#QTL MAPPING - BC-PC1
#======================
setwd("~/Documents/Work/Lab/Laius/2015/peluffo_genetics_qtlvb/data")

#Loading the MSG genotype data from David's script
pc1bc.geno=read.cross.msg("genotypes/ancestry-probs-par2.tsv.sorted.csv","genotypes/ancestry-probs-par2.tsv.sorted.pulled.converted.thinned","phenotypes/computed_phenotypes/Pheno.pc1bc.csv",ancfile.par1=NULL)

#Check geno map
summary(pc1bc.geno)

#Check if we have 50% of each phenotype, on average, at each locus
ntyped(pc1bc.geno,what="mar")
pgeno=pull.geno(pc1bc.geno,chr="3")
mat.geno=matrix(ncol=1610,nrow=2)
for(i in 2:1610)
{
mat.geno[1,i]=names(pgeno[1,i])
mat.geno[2,i]=length(subset(pgeno[,i],pgeno[,i]==2))/length(subset(pgeno[,i],pgeno[,i]!="NA"))
}
plot(1:1610,mat.geno[2,],type='l',ylim=c(0,1))
#Yes !

#Performing a genome scan with a single QTL model
pc1bc.qtl<-scanone(pc1bc.geno,pheno.col="scoresPC1bc",method="hk")

#Permutation for significance threshold (will take ONE-TWO minutes)
pc1bc.perm=scanone(pc1bc.geno,pheno.col="scoresPC1bc",method="hk",n.perm=10000)

#Looking at the highest lod score per chromosome
summary(pc1bc.qtl)

#And looking at the QTL landscape
plot(pc1bc.qtl)
#With threshold
add.threshold(pc1bc.qtl,perm=pc1bc.perm,alpha=0.01)

#I tried scantwo with different combinations of options, including a highly thinned file to remove as many markers as possible (down to a few hundred), but still doesn't complete in overnight run


#======================
#QTL Models
#======================
# Check Broman and Sen p. 242 for details of what is meant by model. Roughly, we're looking for best model of genetic loci, where genetic variation at these loci would explain phenotypic variation

#Raw results of QTL
summary(pc1bc.qtl)

#CAREFUL here => a confusion is possible between what we call position and what rqtl calls position, three things to consider. 1) Position in cM, 2) Position in basepair, 3) Position in terms of the marker number. Here's rqtl nomenclature => "X:15978128"=marker name, "2530"=marker pos / HOWEVER: this depends on the function, for instance in summary(qtl) "pos" is the bp pos (therefore the marker name)
#We look for the marker pos we need to make the models, the names are from the summary
find.markerpos(pc1bc.geno,"3:5648621")
find.markerpos(pc1bc.geno,"X:15978128")

#====================
# MODEL ONE (RAW)
#====================
#So far, I can suspect only two QTL, 1) on Chr3 2) on ChrX.(For a reason I ignore, the object "geno" which comes out of David's script is not fit for these functions. So I run sim.geno over it, which doesn't change the content, only the shape)
pc1bc.mqtl=makeqtl(sim.geno(pc1bc.geno),chr=c(3,"X"),pos=c(2000,2530))

#We fit a two-QTL model to our data
pc1bc.fqtl=fitqtl(sim.geno(pc1bc.geno),qtl=pc1bc.mqtl,dropone=FALSE,get.ests=TRUE,formula=y~Q1+Q2)
#And look at the results
summary(pc1bc.fqtl)
#LOD=19.34659

#====================
# MODEL TWO
#====================
#Now that we have a raw model, we're going to refine the position of our two QTL. This is done using refineqtl (iterative process)
pc1bc.rqtl.2=refineqtl(sim.geno(pc1bc.geno),qtl=pc1bc.mqtl)
#QTL are refined from 2000 > 2515 and 2530 > 2525

#Building a new model
pc1bc.mqtl.2=makeqtl(sim.geno(pc1bc.geno),chr=c(3,"X"),pos=c(2515,2525))

pc1bc.fqtl.2=fitqtl(sim.geno(pc1bc.geno),qtl=pc1bc.mqtl.2,dropone=FALSE,get.ests=TRUE,formula=y~Q1+Q2+Q1:Q2)
#And look at the results
summary(pc1bc.fqtl.2)
#LOD is increased to 20.57702, worth keeping this new one

#====================
# MODEL THREE
#====================
#Now that we have two QTL in our model, we're going to check if there are any other QTL after controling for QTL1 and QTL2 (they're added as covariates, to pick up smaller QTL)
pc1bc.addqtl.3=addqtl(sim.geno(pc1bc.geno),qtl=pc1bc.mqtl.2,formula=y~Q1+Q2+Q1:Q2)
summary(pc1bc.addqtl.3)
#We see that QTL on chromosome 2 increases above the threshold (which is roughly, at one percent close to 3.5) => ONE MORE QTL

#Get the pos of the QTL
find.markerpos(pc1bc.geno,"2:2049585")
#pos 1340

#Add it to a new model, by incorporating the new pos in the qtl and fitting to new model with THREE qtl and interactions between them
pc1bc.mqtl.3=makeqtl(sim.geno(pc1bc.geno),chr=c(2,3,"X"),pos=c(1340,2515,2525))
pc1bc.fqtl.3=fitqtl(sim.geno(pc1bc.geno),formula=y~Q1+Q2++Q3+Q1:Q2:Q3,qtl=pc1bc.mqtl.3,get.ests=TRUE)

#Results of Model Three
summary(pc1bc.fqtl.3)
#LOD=25.10288

#Results of Model Two
summary(pc1bc.fqtl.2)
#Increase in LOD is 4.52586 ! We keep this new model

#NOW HAVE A THREE QTL MODEL
#We're going to refine it

#====================
# MODEL FOUR
#====================
pc1bc.rqtl.4=refineqtl(sim.geno(pc1bc.geno),qtl=pc1bc.mqtl.3)
#New positions (in chromosome order 2,3,X): 1340 2515 2525 -> 1365 2475 2525 

#Building a fourth model
pc1bc.mqtl.4=makeqtl(sim.geno(pc1bc.geno),chr=c(2,3,"X"),pos=c(1365,2475,2525))
pc1bc.fqtl.4=fitqtl(sim.geno(pc1bc.geno),formula=y~Q1+Q2++Q3+Q1*Q2*Q3,qtl=pc1bc.mqtl.4,get.ests=TRUE,dropone=TRUE)

#And the results
summary(pc1bc.fqtl.4)
#LOD= 25.52933
#Increase again. No significant epistasis

#====================
# MODEL FIVE
#====================
#Having a better model, we will check if we can detect a fourth QTL 
pc1bc.addqtl.5=addqtl(sim.geno(pc1bc.geno),qtl=pc1bc.mqtl.4,formula=y~Q1+Q2+Q3+Q1:Q3)

summary(pc1bc.addqtl.5)
#Highest peak comes up at 2.354. Think we should stop at THREE QTL in the model

#=======================
# LOOKING AT MODEL FOUR
#=======================

#We can look at how precise are the position of QTL in model four 
plotLodProfile(pc1bc.rqtl.4)

#Can use addint, to check for epistasis
addint(sim.geno(pc1bc.geno),qtl=pc1bc.mqtl.4,method="hk")
#This yields no significant p-values, therefore we conclude that there is no epistasis

#We will look at QTL effects 
#Reminder of results
summary(pc1bc.fqtl.2)
summary(pc1bc.fqtl.4)
#Effect of main QTL is stronger than in the two QTL model (8.785 > 8.889)
#Let's focus on the main one

#We need to find the marker's name, using its position
find.pseudomarker(sim.geno(pc1bc.geno),chr=2,pos=1365)
find.pseudomarker(sim.geno(pc1bc.geno),chr=3,pos=2475)
#It is marker 3:8387508

#At this marker, for each genotype, the phenotypic mean is plotted, with error bars at +/- 1 SE.
par(mfrow=c(1,2))
#Peak of 3-QTL model 
plotPXG(sim.geno(pc1bc.geno),marker="3:8387508")
#Peak of 2-QTL model
plotPXG(sim.geno(pc1bc.geno),marker="3:8620472")

#Finally let's get an estimate with a 2-LOD drop of the position of the QTL for introgression mapping purposes
#For a reason I ignore, it needs a refineqtl object, the makeqtl and fitqtl objects are not fit. I will run refineqtl one more time on the already refined qtl (which therefore should not change anything) just to get a refineqtl object
pc1bc.rqtl.lodint=refineqtl(sim.geno(pc1bc.geno),qtl=pc1bc.mqtl.4)
lodint(pc1bc.rqtl.lodint,qtl.index=2,drop=2)
#interval is 6,415,420 > 9,089,467 this gives a 2,674,047 (2.7 Mb) interval (compared to 4.63Mb with 2-QTL model) 

lodint(pc1bc.rqtl.lodint,qtl.index=1,drop=2)
lodint(pc1bc.rqtl.lodint,qtl.index=3,drop=2)
